# Supplementary material for: m6A demethylase–driven reprogramming of leukemia-associated macrophages predicts improved outcomes in acute myeloid leukemia
Source: Front Immunol. 2026 Feb 3;17:1739959. doi: 10.3389/fimmu.2026.1739959 (PMC12909554; doi:10.3389/fimmu.2026.1739959)
Supplement: Supplementary file 1 [file Table1.xlsx]

## Sheet: Sheet1
Table S1 Open the data source of the database
Datasets	Technology	SampleCount	Tissue	Link
GSE116256	scRNA-seq	16	BM	https://www.ncbi.nlm.nih.gov/geo/query/acc.cgi?acc=GSE116256
GSE235857	scRNA-seq	5	PB	https://www.ncbi.nlm.nih.gov/geo/query/acc.cgi?acc=GSE235857
GSE237239	scRNA-seq	2	PB	https://www.ncbi.nlm.nih.gov/geo/query/acc.cgi?acc=GSE237239
GSE207356	scRNA-seq	1	PB/BM	https://www.ncbi.nlm.nih.gov/geo/query/acc.cgi?acc=GSE207356
GSE130756	scRNA-seq	40	BM	https://www.ncbi.nlm.nih.gov/geo/query/acc.cgi?acc=GSE130756
GSE185991	scRNA-seq	15	BM	https://www.ncbi.nlm.nih.gov/geo/query/acc.cgi?acc=GSE185991
GSE126068	scRNA-seq	5	BM	https://www.ncbi.nlm.nih.gov/geo/query/acc.cgi?acc=GSE126068
GSE147989	scRNA-seq	2	BM	https://www.ncbi.nlm.nih.gov/geo/query/acc.cgi?acc=GSE147989
GSE235923	scRNA-seq	15	BM	https://www.ncbi.nlm.nih.gov/geo/query/acc.cgi?acc=GSE235923
GSE235063	scRNA-seq	28	PB/BM	https://www.ncbi.nlm.nih.gov/geo/query/acc.cgi?acc=GSE235063
GSE106291	RNA-seq	250	\	https://www.ncbi.nlm.nih.gov/geo/query/acc.cgi?acc=GSE106291
GSE146173	RNA-seq	246	\	https://www.ncbi.nlm.nih.gov/geo/query/acc.cgi?acc=GSE146173
GSE12417	RNA-seq	79	\	https://www.ncbi.nlm.nih.gov/geo/query/acc.cgi?acc=GSE12417
