# Supplementary material for: m6A demethylase–driven reprogramming of leukemia-associated macrophages predicts improved outcomes in acute myeloid leukemia
Source: Front Immunol. 2026 Feb 3;17:1739959. doi: 10.3389/fimmu.2026.1739959 (PMC12909554; doi:10.3389/fimmu.2026.1739959)
Supplement: Supplementary file 2 [file Table2.xlsx]

## Sheet: Sheet1
Table S2 29 m6A Regulators to Determine the Activity
Writer	Easer	Reader
METTL3	ALKBH5	IGF2BP3
METTL14	FTO	IGF2BP2
METTL16	ALKBH3	YTHDC1
WTAP		YTHDC2
METTL5		YTHDF1
ZC3H13		YTHDF2
CBLL1		YTHDF3
RBM15		HNRNPA2B1
RBM15B		HNRNPC
PCIF1		HNRNPH1
ZCCHC4		LRPPRC
		ELAVL1
		FMR1
		RBMX
		RBM33
