# Supplementary material for: m6A demethylase–driven reprogramming of leukemia-associated macrophages predicts improved outcomes in acute myeloid leukemia
Source: Front Immunol. 2026 Feb 3;17:1739959. doi: 10.3389/fimmu.2026.1739959 (PMC12909554; doi:10.3389/fimmu.2026.1739959)
Supplement: Supplementary file 3 [file Table3.xlsx]

## Sheet: Sheet1
ST3 RT-qPCR primers and Flow Cytometry Antibodies
qPCR primers
hFTO-F	TCTGACCCCCAAAGATGATG
hFTO-R	CTCGGAGAATTAGTTTAGGATATTTCA
ALKBH3-F	GCCACGAGTGATTGACAGAG
ALKBH3-R	ATGCGGTTCTTTAGTGTGCG
ALKBH5-F	TTTCTCTGGTGTGGTTCTGG
ALKBH5-R	AAGTCTTAGTCTTCCCAGGATTG
Antibody
CD68	BioLegend	333807
CD11b	BioLegend	982604
