# Supplementary material for: m6A demethylase–driven reprogramming of leukemia-associated macrophages predicts improved outcomes in acute myeloid leukemia
Source: Front Immunol. 2026 Feb 3;17:1739959. doi: 10.3389/fimmu.2026.1739959 (PMC12909554; doi:10.3389/fimmu.2026.1739959)
Supplement: Supplementary file 4 [file Table4.xlsx]

## Sheet: markergene_Z
Table S4 DEGs among different immune and hematopoietic cell types in the overall cellular landscape of AML patient samples
	p_val	avg_log2FC	pct.1	pct.2	p_val_adj	cluster	gene
PRSS57	0	2.39483418540701	0.555	0.163	0	AML cell1	PRSS57
STMN1	0	2.09883338178928	0.642	0.274	0	AML cell1	STMN1
CLEC11A	0	2.40303491984174	0.508	0.16	0	AML cell1	CLEC11A
CD48	0	-2.37195	0.15	0.491	0	AML cell1	CD48
SOX4	0	1.46463269508617	0.579	0.264	0	AML cell1	SOX4
CST3	0	0.312929360168876	0.606	0.3	0	AML cell1	CST3
LTB	0	-2.41068	0.165	0.471	0	AML cell1	LTB
ITM2C	0	2.24733379504774	0.487	0.19	0	AML cell1	ITM2C
MGST1	0	2.20369503826599	0.449	0.154	0	AML cell1	MGST1
AZU1	0	1.99097115001201	0.407	0.112	0	AML cell1	AZU1
HLA-DRA	0	0.371562364379839	0.736	0.448	0	AML cell1	HLA-DRA
ISG20	0	-2.12201	0.132	0.415	0	AML cell1	ISG20
JUNB	0	-1.57154	0.422	0.695	0	AML cell1	JUNB
ZFP36L1	0	-2.65605	0.088	0.357	0	AML cell1	ZFP36L1
NUCB2	0	1.35719537723939	0.64	0.377	0	AML cell1	NUCB2
BTG1	0	-1.70117	0.551	0.813	0	AML cell1	BTG1
MPO	0	2.0940192625273	0.373	0.112	0	AML cell1	MPO
ANKRD28	0	1.45786897154657	0.535	0.278	0	AML cell1	ANKRD28
CDK6	0	1.52166758660222	0.516	0.259	0	AML cell1	CDK6
EGFL7	0	2.00366133229231	0.386	0.129	0	AML cell1	EGFL7
VAMP8	0	1.29930398903992	0.747	0.492	0	AML cell1	VAMP8
H2AFY	0	1.29467037797482	0.778	0.527	0	AML cell1	H2AFY
FABP5	0	1.78529146561366	0.422	0.177	0	AML cell1	FABP5
CCDC88A	0	1.72120643365535	0.478	0.235	0	AML cell1	CCDC88A
PPP1R14B	0	1.91454611926169	0.559	0.317	0	AML cell1	PPP1R14B
CFD	0	1.41517335612436	0.444	0.205	0	AML cell1	CFD
CD3D	0	-2.42865	0.066	0.304	0	AML cell1	CD3D
STK17A	0	-1.74285	0.166	0.395	0	AML cell1	STK17A
GSN	0	1.43992728675638	0.396	0.175	0	AML cell1	GSN
GSTP1	0	1.05486181736136	0.775	0.554	0	AML cell1	GSTP1
TXNIP	0	-1.07474	0.588	0.807	0	AML cell1	TXNIP
SMIM3	0	1.49401625640571	0.371	0.152	0	AML cell1	SMIM3
OSTC	0	1.20570899835999	0.591	0.374	0	AML cell1	OSTC
COMT	0	1.32183067907521	0.49	0.273	0	AML cell1	COMT
IL7R	0	-2.58822	0.048	0.262	0	AML cell1	IL7R
XBP1	0	0.880967119179208	0.605	0.391	0	AML cell1	XBP1
ETS1	0	-2.15676	0.089	0.302	0	AML cell1	ETS1
APEX1	0	1.22773680823325	0.618	0.409	0	AML cell1	APEX1
C1QTNF4	0	2.14519509602908	0.297	0.088	0	AML cell1	C1QTNF4
MGST2	0	1.86302328945163	0.34	0.132	0	AML cell1	MGST2
PDLIM1	0	1.42346526399491	0.385	0.181	0	AML cell1	PDLIM1
SMIM24	0	1.94966156602809	0.302	0.098	0	AML cell1	SMIM24
SERPINB1	0	1.25111516308559	0.686	0.486	0	AML cell1	SERPINB1
IMPDH2	0	1.33421719646419	0.468	0.268	0	AML cell1	IMPDH2
SPINK2	0	2.09153220669254	0.311	0.111	0	AML cell1	SPINK2
BCL11A	0	1.56261582832021	0.39	0.196	0	AML cell1	BCL11A
TXN	0	1.25146965323896	0.748	0.554	0	AML cell1	TXN
GNA15	0	1.47623293604668	0.356	0.163	0	AML cell1	GNA15
FLT3	0	2.23857322827891	0.279	0.088	0	AML cell1	FLT3
MYB	0	1.93435995851471	0.299	0.108	0	AML cell1	MYB
SCCPDH	0	1.68444958650363	0.335	0.149	0	AML cell1	SCCPDH
SYNGR1	0	1.65523341575639	0.337	0.151	0	AML cell1	SYNGR1
ATP8B4	0	2.22074644228576	0.282	0.098	0	AML cell1	ATP8B4
HSPD1	0	1.27712626358704	0.556	0.373	0	AML cell1	HSPD1
IGLL1	0	1.16442758666035	0.267	0.084	0	AML cell1	IGLL1
IL3RA	0	2.36019521325826	0.252	0.07	0	AML cell1	IL3RA
CD99	0	1.16527405181219	0.734	0.552	0	AML cell1	CD99
NREP	0	1.7902605274872	0.279	0.106	0	AML cell1	NREP
TM7SF3	0	1.8381923561373	0.315	0.144	0	AML cell1	TM7SF3
PNRC1	0	-0.860151	0.624	0.788	0	AML cell1	PNRC1
ENO1	0	1.08826373120254	0.753	0.591	0	AML cell1	ENO1
RUNX2	0	1.9613518227833	0.253	0.092	0	AML cell1	RUNX2
HMGN1	0	0.759645984963272	0.778	0.631	0	AML cell1	HMGN1
HSP90AB1	0	0.750741203984671	0.841	0.739	0	AML cell1	HSP90AB1
HLA-E	0	-0.922158	0.694	0.795	0	AML cell1	HLA-E
HLA-C	0	-0.840531	0.807	0.895	0	AML cell1	HLA-C
GAPDH	0	0.953153821037421	0.918	0.848	0	AML cell1	GAPDH
HINT1	0	0.625133721779477	0.858	0.818	0	AML cell1	HINT1
PTMA	0	0.572414340049593	0.969	0.93	0	AML cell1	PTMA
RPL7	4.81528255349981e-305	0.769718144296203	0.92	0.893	5.89053514769632e-301	AML cell1	RPL7
NAP1L1	9.02754547476253e-303	0.755079909279939	0.787	0.657	1.1043396379277e-298	AML cell1	NAP1L1
HLA-B	7.68116110597369e-301	-0.618585	0.882	0.907	9.39636438093761e-297	AML cell1	HLA-B
HSP90B1	1.02110939783242e-298	0.997039965220675	0.686	0.537	1.24912312636841e-294	AML cell1	HSP90B1
TUBA1B	4.05319310676707e-293	0.814575293093183	0.719	0.547	4.95827112750815e-289	AML cell1	TUBA1B
FTH1	5.72025980328858e-292	-0.955406	0.898	0.977	6.99759381736292e-288	AML cell1	FTH1
ETV6	2.01203201237097e-288	1.60159699044471	0.394	0.206	2.46131876073341e-284	AML cell1	ETV6
SMAP2	7.24851674218515e-287	-1.51822	0.232	0.443	8.86711053071509e-283	AML cell1	SMAP2
NME1	1.86011825744939e-285	1.55318	0.375	0.195	2.27548266433784e-281	AML cell1	NME1
ACTG1	2.34715391636017e-284	0.570616254023945	0.9	0.822	2.8712733858834e-280	AML cell1	ACTG1
PEBP1	3.2845903870175e-281	0.879222801969364	0.659	0.483	4.01803942043851e-277	AML cell1	PEBP1
HLA-F	1.35404041780507e-272	-1.55032	0.142	0.347	1.65639764310094e-268	AML cell1	HLA-F
TUBB	1.16933570667934e-271	0.788523378016963	0.636	0.446	1.43044836998083e-267	AML cell1	TUBB
CD74	1.4430089883884e-271	0.343817970692455	0.82	0.624	1.76523289549553e-267	AML cell1	CD74
COMMD3	3.95660734445853e-271	0.997057068208636	0.423	0.237	4.84011776447612e-267	AML cell1	COMMD3
EVL	1.83056300652679e-270	-1.5448	0.203	0.404	2.23932772588422e-266	AML cell1	EVL
RPLP0	1.64394058499491e-266	0.431416556064532	0.94	0.886	2.01103251762428e-262	AML cell1	RPLP0
IGF2BP2	1.24966889596808e-265	1.80622402058134	0.292	0.135	1.52871996043775e-261	AML cell1	IGF2BP2
HMGN3	5.57939454360165e-265	1.10766806056456	0.55	0.365	6.82527334518789e-261	AML cell1	HMGN3
PIK3IP1	1.60114269038478e-256	-2.14111	0.091	0.277	1.9586778531477e-252	AML cell1	PIK3IP1
EBPL	7.86370777176863e-256	1.14184862480103	0.443	0.259	9.61967371720457e-252	AML cell1	EBPL
CD52	9.13593184597047e-253	-1.03032	0.424	0.604	1.11759854271757e-248	AML cell1	CD52
TIMM13	3.62240187945751e-251	1.1568286849749	0.468	0.289	4.43128421914037e-247	AML cell1	TIMM13
PPIA	1.19003584749119e-250	0.617994054208954	0.862	0.807	1.45577085223597e-246	AML cell1	PPIA
IGFBP7	1.77666944366927e-250	1.32923154490192	0.335	0.168	2.17339973044062e-246	AML cell1	IGFBP7
KLF2	1.00591141227451e-246	-0.889032	0.317	0.532	1.23053143063541e-242	AML cell1	KLF2
HMGA1	3.05132482164335e-246	0.944786549876554	0.547	0.365	3.73268565431631e-242	AML cell1	HMGA1
PDIA6	4.0688595178422e-246	1.08540847027369	0.527	0.349	4.97743584817636e-242	AML cell1	PDIA6
HLA-A	1.66739885141674e-245	-0.671309	0.837	0.893	2.0397290149381e-241	AML cell1	HLA-A
CXCR4	4.26670367890462e-244	-1.09061	0.307	0.513	5.21945861040402e-240	AML cell1	CXCR4
TCF4	2.46177057059059e-241	1.51535043382473	0.329	0.169	3.01148393900347e-237	AML cell1	TCF4
P4HB	2.69884784509736e-241	1.06788700054655	0.57	0.4	3.3015005689076e-237	AML cell1	P4HB
PAICS	1.33383507220866e-240	1.58520911195654	0.302	0.149	1.63168044383285e-236	AML cell1	PAICS
HNRNPA1	1.15412965694355e-237	0.496730849984969	0.897	0.829	1.41184680933905e-233	AML cell1	HNRNPA1
IFITM1	1.82547848202589e-236	-2.23334	0.086	0.267	2.23310782706227e-232	AML cell1	IFITM1
HBA2	1.14242569764006e-234	-6.33994	0.134	0.313	1.39752935592308e-230	AML cell1	HBA2
PTPRC	1.99803941827514e-234	-0.943579	0.558	0.682	2.44420162037598e-230	AML cell1	PTPRC
HLA-DRB1	6.29150691431628e-234	0.286272373343591	0.652	0.414	7.6964004082831e-230	AML cell1	HLA-DRB1
DUT	1.98059886111627e-232	1.19738849464853	0.519	0.353	2.42286658680354e-228	AML cell1	DUT
TNFAIP3	1.8171425228171e-228	-1.86157	0.168	0.349	2.22291044816216e-224	AML cell1	TNFAIP3
SPN	1.53041075727422e-227	1.23990154087631	0.439	0.265	1.87215147937356e-223	AML cell1	SPN
RAB34	1.63671800551821e-226	1.41443165899183	0.275	0.13	2.00219713615043e-222	AML cell1	RAB34
SERPINB6	1.72224086718617e-224	1.19274389704317	0.403	0.234	2.10681725282884e-220	AML cell1	SERPINB6
SCARB2	1.22607783414987e-222	1.63089198001065	0.269	0.127	1.49986101451554e-218	AML cell1	SCARB2
NPM1	3.85312611172521e-220	0.587322479434251	0.86	0.789	4.71352917247345e-216	AML cell1	NPM1
YWHAE	5.46054012250005e-220	0.936324374134427	0.569	0.414	6.67987873185431e-216	AML cell1	YWHAE
BZW2	2.81296628630222e-217	1.30407774668564	0.363	0.203	3.4411016580335e-213	AML cell1	BZW2
RPS24	7.73754441079418e-216	0.3663427215123	0.96	0.948	9.46533807772452e-212	AML cell1	RPS24
RUNX1	7.79327645172784e-216	1.2672371945636	0.41	0.245	9.53351508339866e-212	AML cell1	RUNX1
SNRPE	1.12137410771905e-215	1.06704238266037	0.543	0.386	1.37177694597272e-211	AML cell1	SNRPE
RBM38	7.51195905435582e-214	-1.31951	0.176	0.363	9.18937951119347e-210	AML cell1	RBM38
CANX	2.47957067130248e-211	0.859305615282825	0.563	0.395	3.03325880220432e-207	AML cell1	CANX
LDHB	1.65443055456998e-210	0.591838458913308	0.767	0.624	2.02386489740545e-206	AML cell1	LDHB
SLC25A5	2.2156864354272e-209	0.699787361826217	0.714	0.631	2.7104492164581e-205	AML cell1	SLC25A5
RPL15	6.05768328217661e-208	0.360368314326011	0.944	0.939	7.41036395908665e-204	AML cell1	RPL15
HLA-DMA	1.14285226999677e-206	0.687178419865633	0.505	0.313	1.39805118188705e-202	AML cell1	HLA-DMA
CALR	1.01492242998364e-205	0.899210820586744	0.689	0.569	1.24155460859898e-201	AML cell1	CALR
PRDX3	2.52797546529724e-204	1.46130616209328	0.35	0.202	3.09247238669812e-200	AML cell1	PRDX3
CALM1	5.21573933451088e-204	-0.758252	0.629	0.75	6.38041392790715e-200	AML cell1	CALM1
H2AFZ	8.95941428232603e-204	1.27605108507968	0.682	0.582	1.09600514915694e-199	AML cell1	H2AFZ
MEF2C	2.72656425465376e-203	0.794249283872208	0.407	0.232	3.33540605271794e-199	AML cell1	MEF2C
C1QBP	2.83646804081498e-202	0.944918864635221	0.584	0.44	3.46985135432896e-198	AML cell1	C1QBP
CYTIP	6.59204801673563e-202	-1.26809	0.215	0.386	8.06405233887269e-198	AML cell1	CYTIP
LIMD2	4.63066161851399e-201	-0.813945	0.491	0.633	5.66468835792817e-197	AML cell1	LIMD2
CAST	2.30760017501117e-199	-0.942469	0.282	0.463	2.82288729409116e-195	AML cell1	CAST
AK2	3.11818653836452e-199	1.39057815245092	0.314	0.169	3.81447759238132e-195	AML cell1	AK2
DAD1	8.95431480076027e-199	1.03724434637939	0.581	0.446	1.095381329577e-194	AML cell1	DAD1
PRDX2	1.27699474204631e-198	-2.86618	0.224	0.391	1.56214766794526e-194	AML cell1	PRDX2
B2M	4.75097688067098e-195	-0.442847	0.965	0.986	5.81187001812481e-191	AML cell1	B2M
GPSM3	5.95494167969801e-192	-0.92904	0.418	0.561	7.28468015677458e-188	AML cell1	GPSM3
HMGB1	6.75186145267459e-192	0.510273254326747	0.89	0.863	8.25955211505683e-188	AML cell1	HMGB1
HBB	7.69750712055922e-192	-6.8735	0.301	0.452	9.4163604605801e-188	AML cell1	HBB
DNAJC1	1.10835181130516e-189	1.02615908763953	0.374	0.221	1.3558467707696e-185	AML cell1	DNAJC1
NFKBIA	3.28855983314798e-189	-0.844164	0.497	0.66	4.02289524388993e-185	AML cell1	NFKBIA
HLA-DPA1	1.44682182672496e-188	0.408052317055216	0.614	0.424	1.76989714063264e-184	AML cell1	HLA-DPA1
MIR181A1HG	1.8031545440632e-187	1.43618112826266	0.307	0.166	2.20579895375251e-183	AML cell1	MIR181A1HG
STK17B	2.09734947183103e-187	-0.604891	0.421	0.608	2.5656876088909e-183	AML cell1	STK17B
YPEL3	5.95517806190214e-187	-0.940335	0.314	0.488	7.28496932312489e-183	AML cell1	YPEL3
LGALS1	1.38981314983711e-186	0.787685098007811	0.562	0.382	1.70015842619573e-182	AML cell1	LGALS1
CHD9	3.94315518519499e-185	1.12624819724121	0.465	0.307	4.82366173804903e-181	AML cell1	CHD9
RNASEH2B	1.55274065013547e-184	0.969375851431094	0.469	0.309	1.89946763731072e-180	AML cell1	RNASEH2B
COX5A	1.69020884560749e-183	0.745780229325114	0.617	0.465	2.06763248083164e-179	AML cell1	COX5A
KLF3	6.75189764515093e-183	-1.01431	0.281	0.448	8.25959638931314e-179	AML cell1	KLF3
ESD	1.38034782233416e-182	0.959539040080688	0.466	0.314	1.68857949106138e-178	AML cell1	ESD
CERS6	1.92886331250054e-182	1.29707224882549	0.278	0.144	2.35957849018192e-178	AML cell1	CERS6
SLC25A3	1.1731485577143e-181	0.593677428622421	0.745	0.679	1.43511263065191e-177	AML cell1	SLC25A3
HSP90AA1	7.60998187083075e-181	0.519334358937278	0.858	0.829	9.30929082258726e-177	AML cell1	HSP90AA1
ADA	1.47517422847812e-180	1.23269171702226	0.266	0.134	1.80458063369728e-176	AML cell1	ADA
HLA-DPB1	6.10201134462132e-179	0.253430286287271	0.635	0.434	7.46459047787526e-175	AML cell1	HLA-DPB1
CCT8	1.51111800395588e-178	0.85451942957868	0.566	0.432	1.84855065423923e-174	AML cell1	CCT8
TPI1	5.78384991475741e-178	0.872979399344963	0.613	0.495	7.07538360072274e-174	AML cell1	TPI1
SEC61B	1.47178378676919e-177	0.997699901910525	0.693	0.604	1.80043310635475e-173	AML cell1	SEC61B
S100A9	2.24819717644646e-177	-2.97568	0.177	0.34	2.75021960594695e-173	AML cell1	S100A9
TPM4	2.54716419197876e-175	0.877805223027787	0.51	0.353	3.11594595604762e-171	AML cell1	TPM4
RNF130	3.73442378296595e-175	0.637349232769249	0.475	0.296	4.56832061370225e-171	AML cell1	RNF130
NIPSNAP3A	9.25569457607235e-175	1.38539790529005	0.265	0.137	1.13224911749093e-170	AML cell1	NIPSNAP3A
SMC4	4.03306804669376e-174	1.04682675903038	0.397	0.245	4.93365214152048e-170	AML cell1	SMC4
HLA-DRB5	5.98370929372672e-174	0.631856540232324	0.386	0.223	7.3198715790159e-170	AML cell1	HLA-DRB5
STK4	8.11115708975241e-172	-0.65455	0.421	0.572	9.92237846789412e-168	AML cell1	STK4
CDK4	5.93385773260091e-170	1.39454213389225	0.275	0.147	7.25888816429069e-166	AML cell1	CDK4
JAK1	7.28122348810764e-170	-0.828859	0.367	0.517	8.90712069300208e-166	AML cell1	JAK1
DBI	9.65061940951929e-170	0.88738775395935	0.605	0.475	1.18056027236649e-165	AML cell1	DBI
MAT2A	1.32893727519838e-169	1.26189901520158	0.35	0.208	1.62568896875018e-165	AML cell1	MAT2A
DYNLL1	1.40735324676161e-167	1.05424996432649	0.505	0.376	1.72161522676347e-163	AML cell1	DYNLL1
BTG2	1.69286689745157e-167	-0.875786	0.258	0.429	2.0708840756525e-163	AML cell1	BTG2
CD7	1.09058504160892e-165	-1.48064	0.128	0.276	1.33411268140019e-161	AML cell1	CD7
CKS1B	1.26798844581523e-165	1.54918911824572	0.252	0.132	1.55113026576578e-161	AML cell1	CKS1B
DUSP1	5.2262333512384e-164	-0.893519	0.432	0.601	6.39325125856993e-160	AML cell1	DUSP1
HSBP1	5.0297539994405e-162	1.01001439766366	0.434	0.294	6.15289806751556e-158	AML cell1	HSBP1
PCBD1	2.35990768588293e-161	1.34040230998775	0.256	0.134	2.88687507214059e-157	AML cell1	PCBD1
CCNB1IP1	3.99878822966099e-161	1.02435615807276	0.334	0.194	4.89171764134429e-157	AML cell1	CCNB1IP1
PRMT1	1.24601958976508e-160	0.99984030889876	0.426	0.281	1.52425576415962e-156	AML cell1	PRMT1
PSMB5	4.88804629431426e-160	1.25430734480312	0.302	0.172	5.97954703183464e-156	AML cell1	PSMB5
RPL37A	7.9230404795717e-160	0.352851804872871	0.936	0.921	9.69225541866007e-156	AML cell1	RPL37A
UBE2E1	1.16659905954884e-159	1.1133917085404	0.338	0.2	1.4271006295461e-155	AML cell1	UBE2E1
PHB	2.2218692082551e-159	1.01342843441053	0.411	0.271	2.71801260245847e-155	AML cell1	PHB
CLEC2D	4.64919643087646e-159	-1.37434	0.118	0.26	5.68736199389117e-155	AML cell1	CLEC2D
CD55	6.71926663858355e-159	-1.04925	0.254	0.406	8.21967887897925e-155	AML cell1	CD55
TSC22D1	3.1708253277364e-158	1.14880423586583	0.257	0.137	3.87887062341994e-154	AML cell1	TSC22D1
EPB41	6.92934816282394e-158	-1.03103	0.225	0.38	8.47667160758252e-154	AML cell1	EPB41
LITAF	6.94224127792248e-158	-1.38454	0.282	0.427	8.49244375528257e-154	AML cell1	LITAF
RTN4	2.7380988753657e-157	0.786977792282325	0.599	0.472	3.34951635423486e-153	AML cell1	RTN4
HNRNPC	4.49070820358637e-157	0.534198823928439	0.761	0.697	5.49348334544721e-153	AML cell1	HNRNPC
RPS6	4.61602186832464e-157	0.356835126929419	0.96	0.95	5.64677955152154e-153	AML cell1	RPS6
S100A6	2.3356943771852e-156	-1.15447	0.582	0.71	2.85725493161065e-152	AML cell1	S100A6
RPN2	6.40894892590014e-155	0.910809572062601	0.469	0.327	7.84006722105364e-151	AML cell1	RPN2
AHCY	8.64884688601615e-155	1.19988447735876	0.252	0.132	1.05801343956636e-150	AML cell1	AHCY
SRP14	2.45245572357246e-154	0.515306732915736	0.821	0.843	3.00008908664619e-150	AML cell1	SRP14
LAPTM5	6.29647220496196e-154	-0.724143	0.611	0.724	7.70247444832996e-150	AML cell1	LAPTM5
SARAF	1.12509843974767e-153	-0.786896	0.665	0.779	1.37633292134333e-149	AML cell1	SARAF
RANBP1	1.22441831041509e-153	1.02003913557156	0.5	0.373	1.49783091913078e-149	AML cell1	RANBP1
EIF4EBP1	1.36037458909952e-153	1.14325043700129	0.304	0.174	1.66414623484544e-149	AML cell1	EIF4EBP1
HNRNPA2B1	3.56796744585054e-151	0.473076654391213	0.87	0.841	4.36469457650896e-147	AML cell1	HNRNPA2B1
SNRPF	9.82065144947554e-151	0.755402710455699	0.573	0.447	1.20136029181434e-146	AML cell1	SNRPF
MANF	1.94005907354696e-150	1.11115750491291	0.282	0.156	2.37327426467e-146	AML cell1	MANF
DDOST	4.05577587641225e-150	0.892012872988745	0.439	0.297	4.96143062961511e-146	AML cell1	DDOST
SMCHD1	4.12065020559286e-149	-0.639417	0.428	0.57	5.04079139650174e-145	AML cell1	SMCHD1
FAU	7.25882817087713e-149	-0.305323	0.92	0.967	8.87972450143399e-145	AML cell1	FAU
EIF1	4.5751604460809e-148	-0.459928	0.94	0.978	5.59679377369076e-144	AML cell1	EIF1
CAPRIN1	1.80646048605047e-147	1.07719354428794	0.392	0.255	2.20984311258553e-143	AML cell1	CAPRIN1
LUC7L3	3.14304541973234e-147	0.839114371614595	0.651	0.544	3.84488746195857e-143	AML cell1	LUC7L3
RHOH	7.84324698694403e-147	-1.24527	0.176	0.318	9.59464403912864e-143	AML cell1	RHOH
S100A8	1.4537786010074e-146	-3.12529	0.137	0.281	1.77840736261235e-142	AML cell1	S100A8
CTSC	2.52404364022144e-146	0.794052012233036	0.455	0.305	3.08766258508289e-142	AML cell1	CTSC
MYL6B	8.91730587194579e-146	1.15326001147086	0.256	0.138	1.09085402731513e-141	AML cell1	MYL6B
ITGB2	1.25358106835253e-145	-1.07539	0.324	0.456	1.53350572091565e-141	AML cell1	ITGB2
RPL22L1	1.5797701094431e-145	0.745256673414371	0.607	0.495	1.93253277488175e-141	AML cell1	RPL22L1
DDAH2	2.3002214394313e-145	0.892387643143028	0.38	0.237	2.81386088685631e-141	AML cell1	DDAH2
TMSB4X	3.13534644794279e-145	-0.464506	0.933	0.904	3.83546930976842e-141	AML cell1	TMSB4X
TCEAL4	3.23252643069299e-145	1.22577545476692	0.252	0.135	3.95434958266674e-141	AML cell1	TCEAL4
PRDX1	3.26757055343108e-145	0.953550247166906	0.531	0.419	3.99721905801224e-141	AML cell1	PRDX1
RPS4X	1.51305787788524e-144	0.394006156351201	0.945	0.928	1.85092370201702e-140	AML cell1	RPS4X
UBE2B	2.87328035064605e-144	-0.668736	0.41	0.56	3.51488385294531e-140	AML cell1	UBE2B
TRIM28	4.0420168595053e-144	1.04592166281124	0.383	0.246	4.94459922423284e-140	AML cell1	TRIM28
GYPC	9.28190468704279e-144	-0.641922	0.432	0.596	1.13545540036594e-139	AML cell1	GYPC
BTF3	1.5182520884858e-143	0.390524985757942	0.865	0.897	1.85727777984468e-139	AML cell1	BTF3
SNRPD1	1.62764110500401e-143	0.825146987411178	0.537	0.407	1.99109336375141e-139	AML cell1	SNRPD1
GGCT	1.26802450279527e-142	1.20219155092686	0.266	0.148	1.55117437426946e-138	AML cell1	GGCT
HDAC2	1.77468584253933e-142	0.997457374011643	0.363	0.229	2.17097319117836e-138	AML cell1	HDAC2
TMEM173	5.45642301636668e-142	1.08782616671415	0.336	0.207	6.67484227592136e-138	AML cell1	TMEM173
MFSD10	1.30779621024846e-139	0.951996726120134	0.407	0.269	1.59982710399694e-135	AML cell1	MFSD10
CD63	1.30860371100623e-139	0.30591440975663	0.641	0.472	1.60081491967393e-135	AML cell1	CD63
PCGF5	1.52126427055523e-139	-1.19177	0.153	0.293	1.86096258217021e-135	AML cell1	PCGF5
YWHAG	3.66059373220251e-139	1.22302850499471	0.274	0.156	4.47800431260333e-135	AML cell1	YWHAG
NUDT5	5.95637849149612e-139	1.12527863827281	0.316	0.192	7.2864378086472e-135	AML cell1	NUDT5
UQCRH	6.60682106361369e-139	0.54149300878762	0.746	0.71	8.08212420711863e-135	AML cell1	UQCRH
AGPAT2	4.29362629548002e-137	1.16790348476929	0.272	0.154	5.25239304726071e-133	AML cell1	AGPAT2
MYDGF	9.3733173588574e-137	0.832772054454105	0.455	0.315	1.14663791250903e-132	AML cell1	MYDGF
ACADVL	1.63246166836879e-135	0.998185036676009	0.415	0.283	1.99699035891554e-131	AML cell1	ACADVL
HNRNPU	1.85337056035163e-134	0.70446097840883	0.773	0.715	2.26722820647815e-130	AML cell1	HNRNPU
CLNS1A	2.61688114600584e-134	0.901139754245572	0.438	0.307	3.20123070590894e-130	AML cell1	CLNS1A
NCL	1.4012586266048e-133	0.629623973025274	0.704	0.607	1.71415967792565e-129	AML cell1	NCL
APPL1	3.34506463306763e-133	0.851894381836803	0.381	0.245	4.09201756563163e-129	AML cell1	APPL1
LAIR1	3.44385706249628e-133	1.16099405805549	0.287	0.166	4.2128703445517e-129	AML cell1	LAIR1
ARL4C	1.1793521023979e-132	-1.14738	0.175	0.316	1.44270142686335e-128	AML cell1	ARL4C
SLC25A37	2.56556498731594e-132	-2.89982	0.245	0.364	3.13845564898359e-128	AML cell1	SLC25A37
TSC22D3	1.03782906661728e-130	-0.700546	0.528	0.664	1.26957629719292e-126	AML cell1	TSC22D3
SPINT2	1.14783692756484e-129	1.02789584939367	0.394	0.274	1.40414891349007e-125	AML cell1	SPINT2
MSI2	2.59806393825165e-129	1.30656653906564	0.378	0.254	3.17821161566324e-125	AML cell1	MSI2
SFPQ	2.94462378080277e-129	0.726286749396173	0.727	0.665	3.60215827105602e-125	AML cell1	SFPQ
EML4	3.38151560146979e-129	-0.9298	0.171	0.308	4.13660803527799e-125	AML cell1	EML4
ARID1B	4.56712501881365e-129	1.00796600800615	0.468	0.334	5.58696403551474e-125	AML cell1	ARID1B
ABRACL	5.11592533601439e-129	0.786641441258499	0.481	0.345	6.25831146354641e-125	AML cell1	ABRACL
ATM	7.91303306172173e-128	-0.931048	0.218	0.35	9.68001334440419e-124	AML cell1	ATM
CD69	8.78693832118135e-128	-0.963422	0.33	0.47	1.07490616483011e-123	AML cell1	CD69
MAPKAPK3	2.80288614216013e-127	1.0437615893603	0.307	0.186	3.42877061770448e-123	AML cell1	MAPKAPK3
GALNT2	5.6549988143856e-127	1.28046476998238	0.265	0.154	6.9177600496379e-123	AML cell1	GALNT2
WDFY2	2.39919740717481e-126	1.23846574995218	0.32	0.199	2.93493818819695e-122	AML cell1	WDFY2
TAGLN2	3.6567165327086e-126	0.590733263426184	0.709	0.645	4.47326133446243e-122	AML cell1	TAGLN2
NONO	8.14134196169207e-126	0.792872403052745	0.523	0.396	9.95930362173791e-122	AML cell1	NONO
DNAJB1	8.43732921834817e-126	-1.13756	0.165	0.297	1.03213848328053e-121	AML cell1	DNAJB1
NHP2	1.06844777272509e-125	0.847308046723957	0.449	0.318	1.30703216037461e-121	AML cell1	NHP2
CEBPB	8.6929158450669e-125	-1.82149	0.209	0.333	1.06340439532703e-120	AML cell1	CEBPB
TMEM258	4.17327165521916e-124	0.680168718167901	0.605	0.5	5.1051632158296e-120	AML cell1	TMEM258
ISCA1	1.13156831725475e-123	-1.09844	0.201	0.33	1.38424752249774e-119	AML cell1	ISCA1
TNFRSF14	1.50071399475309e-123	-0.950179	0.159	0.29	1.83582342978145e-119	AML cell1	TNFRSF14
LMO2	2.33264198642569e-123	0.952343552687859	0.336	0.213	2.85352094199455e-119	AML cell1	LMO2
SET	7.44653998775121e-123	0.489684468974904	0.726	0.647	9.10935236701605e-119	AML cell1	SET
GNPTAB	1.68676514321268e-122	1.0266273973522	0.34	0.216	2.06341979969207e-118	AML cell1	GNPTAB
TOMM7	7.11228697190292e-122	-0.517004	0.685	0.771	8.70046065272884e-118	AML cell1	TOMM7
MBOAT7	1.46318613044349e-121	0.788078622965481	0.314	0.192	1.78991559337152e-117	AML cell1	MBOAT7
CCT2	6.16060796999098e-121	0.847894911868875	0.476	0.352	7.53627172968996e-117	AML cell1	CCT2
PSMA4	6.84289202870717e-121	0.810616363090726	0.511	0.394	8.37090981871748e-117	AML cell1	PSMA4
MFSD1	1.07589625460402e-120	1.15750642668679	0.301	0.186	1.3161438882571e-116	AML cell1	MFSD1
CDC42SE1	3.0744273772862e-119	-0.77568	0.238	0.37	3.76094701063421e-115	AML cell1	CDC42SE1
RAN	3.70776757693348e-119	0.69778433017209	0.678	0.603	4.53571207686273e-115	AML cell1	RAN
SRSF9	7.24231095447306e-119	0.609959091224281	0.606	0.504	8.85951899060689e-115	AML cell1	SRSF9
NPC2	9.18517639481676e-119	0.91527138779192	0.503	0.373	1.12362262837793e-114	AML cell1	NPC2
MLEC	1.08569734799619e-118	0.975853000438339	0.312	0.194	1.32813356580374e-114	AML cell1	MLEC
BANF1	2.92564886878922e-118	0.884759900342065	0.444	0.325	3.57894626118985e-114	AML cell1	BANF1
AKR7A2	6.39544069120728e-118	1.05993310274164	0.308	0.195	7.82354259755386e-114	AML cell1	AKR7A2
NAA38	8.88840059108948e-118	0.969530870204112	0.443	0.328	1.08731804430798e-113	AML cell1	NAA38
LRP10	6.04583781354977e-116	-1.17585	0.13	0.252	7.39587339731544e-112	AML cell1	LRP10
PLIN3	6.62117890930484e-115	0.880659220670798	0.326	0.206	8.09968815975261e-111	AML cell1	PLIN3
TNFSF13B	1.58863285449971e-114	0.672511117064073	0.301	0.18	1.94337457090949e-110	AML cell1	TNFSF13B
SPCS1	3.27305609393763e-114	0.773281267404995	0.623	0.552	4.0039295197139e-110	AML cell1	SPCS1
TMED9	4.3180221005122e-114	0.805693590833998	0.419	0.295	5.28223643555658e-110	AML cell1	TMED9
GRHPR	7.40635585016553e-114	0.975767543180482	0.335	0.22	9.0601951115075e-110	AML cell1	GRHPR
GABARAP	2.11685777951498e-113	-0.723012	0.157	0.29	2.58955212168067e-109	AML cell1	GABARAP
COTL1	4.53227799077477e-113	-1.13643	0.434	0.534	5.54433566611478e-109	AML cell1	COTL1
FAM107B	8.35273788014359e-113	-0.722901	0.244	0.376	1.02179042487796e-108	AML cell1	FAM107B
TTC3	1.15863213217784e-112	0.697999219772317	0.51	0.376	1.41735468729315e-108	AML cell1	TTC3
PIM1	2.44832629713037e-112	-1.00285	0.201	0.33	2.99503755927959e-108	AML cell1	PIM1
PARK7	2.67140096815103e-112	0.639432725912136	0.626	0.541	3.26792480433915e-108	AML cell1	PARK7
FKBP1A	4.23616976471035e-112	0.600997146191669	0.601	0.49	5.18210647317017e-108	AML cell1	FKBP1A
HSPE1	8.44086596208286e-112	0.79182301561897	0.505	0.389	1.0325711331416e-107	AML cell1	HSPE1
ZFAS1	8.73357300667844e-112	0.484970872505256	0.776	0.721	1.06837798590697e-107	AML cell1	ZFAS1
PHPT1	1.35268901216399e-111	0.80783281586139	0.408	0.288	1.6547444685802e-107	AML cell1	PHPT1
RPS20	3.04627203036502e-110	0.435282015794818	0.843	0.743	3.72650457474553e-106	AML cell1	RPS20
MPG	3.44889453658218e-110	0.840203513582034	0.387	0.267	4.21903268660098e-106	AML cell1	MPG
TCP1	5.84663571917122e-110	0.842415061921423	0.455	0.336	7.15218947526216e-106	AML cell1	TCP1
GDI2	1.92233435596174e-109	0.622434823944769	0.568	0.458	2.351591617648e-105	AML cell1	GDI2
VDAC2	2.20196311737183e-109	0.635816439789279	0.576	0.471	2.69366148148095e-105	AML cell1	VDAC2
ITM2B	3.19208332869746e-109	-0.569048	0.737	0.846	3.9048755359956e-105	AML cell1	ITM2B
HEXA	3.27296722330609e-109	0.885369205098666	0.341	0.221	4.00382080427033e-105	AML cell1	HEXA
RRBP1	4.55048555770366e-109	1.1042626114419	0.301	0.192	5.56660898273889e-105	AML cell1	RRBP1
HHEX	5.32490054458671e-109	0.925327650474811	0.292	0.179	6.51395083619293e-105	AML cell1	HHEX
MRPL57	9.22378938991969e-109	0.82971538555541	0.487	0.373	1.12834615606888e-104	AML cell1	MRPL57
HNRNPA3	1.34310255174053e-108	0.508569693606216	0.742	0.685	1.64301735154419e-104	AML cell1	HNRNPA3
NOSIP	1.86060873369413e-108	-1.19219	0.236	0.35	2.27608266392803e-104	AML cell1	NOSIP
EIF3M	6.60631875586701e-108	0.567309659988532	0.629	0.531	8.08150973405212e-104	AML cell1	EIF3M
LEPROTL1	7.2051751858182e-108	-1.0955	0.361	0.465	8.81409080481141e-104	AML cell1	LEPROTL1
VDAC3	2.25149784155425e-107	0.825579228946457	0.414	0.296	2.75425730957332e-103	AML cell1	VDAC3
EAF2	2.95432256243355e-107	0.818102577633811	0.271	0.161	3.61402279062496e-103	AML cell1	EAF2
HSPB1	5.57550756835794e-107	0.944323183102849	0.408	0.296	6.82051840837227e-103	AML cell1	HSPB1
FKBP8	7.66124992936712e-107	-0.697113	0.417	0.529	9.3720070385948e-103	AML cell1	FKBP8
SDCBP	1.69942819023569e-106	-0.974195	0.321	0.444	2.07891050511532e-102	AML cell1	SDCBP
CLIC1	3.4165468007943e-106	0.423266703727509	0.721	0.626	4.17946170141166e-102	AML cell1	CLIC1
TUFM	2.66618664362281e-105	0.743342951293204	0.528	0.417	3.26154612114378e-101	AML cell1	TUFM
MRPL16	4.26768833798076e-105	0.857627	0.302	0.191	5.22066314385186e-101	AML cell1	MRPL16
PLAC8	5.4036984983362e-105	0.626588701372532	0.571	0.455	6.61034437301467e-101	AML cell1	PLAC8
NASP	7.43882599934719e-105	0.796325334302068	0.427	0.31	9.09991584500141e-101	AML cell1	NASP
RPS27L	2.98181775534885e-104	0.794524656276932	0.546	0.443	3.64765766011825e-100	AML cell1	RPS27L
DKC1	6.8900761430106e-104	1.07515248354467	0.274	0.17	8.42863014574487e-100	AML cell1	DKC1
LAPTM4A	8.25067038624197e-104	0.65804366024811	0.53	0.415	1.00930450834898e-99	AML cell1	LAPTM4A
HSD17B11	9.08928465366697e-104	0.787549051797879	0.487	0.376	1.11189219168308e-99	AML cell1	HSD17B11
CDKN1B	1.28176880178561e-103	-0.875952	0.167	0.286	1.56798777522434e-99	AML cell1	CDKN1B
EZR	2.09322789160735e-103	-0.948175	0.31	0.428	2.56064567980327e-99	AML cell1	EZR
CPSF6	8.64825641203554e-103	0.844403513108387	0.385	0.267	1.05794120688431e-98	AML cell1	CPSF6
ILF2	1.01917514309513e-102	0.706617856298908	0.512	0.4	1.24675695254827e-98	AML cell1	ILF2
AKR1A1	2.38495323004779e-102	0.828251410110732	0.358	0.242	2.91751328631746e-98	AML cell1	AKR1A1
CDC42	5.25512143194718e-102	-0.332879	0.707	0.827	6.42859004770098e-98	AML cell1	CDC42
SOD2	1.15322961194974e-101	-2.26275	0.203	0.318	1.41074578429812e-97	AML cell1	SOD2
RPS4Y1	2.3257160352574e-101	-0.692269	0.375	0.49	2.84504842593038e-97	AML cell1	RPS4Y1
RAB32	2.40900569694936e-101	0.682265651833769	0.308	0.195	2.94693666907815e-97	AML cell1	RAB32
PGD	4.78566208922554e-101	0.642440773017093	0.329	0.211	5.85430043374961e-97	AML cell1	PGD
NUDT1	4.9247052872876e-101	0.809268000014143	0.38	0.263	6.02439197793892e-97	AML cell1	NUDT1
EIF2AK4	5.49527113015556e-101	1.08049379624137	0.259	0.159	6.7223651735193e-97	AML cell1	EIF2AK4
LSP1	1.87043227004596e-100	-0.573973	0.349	0.478	2.28809979594723e-96	AML cell1	LSP1
LSM2	3.0274868542301e-100	0.764216325532161	0.412	0.296	3.70352466877968e-96	AML cell1	LSM2
DARS	4.7705436175674e-100	0.861144930433495	0.354	0.24	5.8358060073702e-96	AML cell1	DARS
MTHFD2L	5.18814284660378e-100	0.90743380620678	0.284	0.177	6.34665514425041e-96	AML cell1	MTHFD2L
ARL2	7.35567129077569e-100	1.01176128336846	0.284	0.181	8.9981926900059e-96	AML cell1	ARL2
HIST1H1E	1.01674522624811e-99	-0.645058	0.263	0.389	1.24378443526931e-95	AML cell1	HIST1H1E
SP100	1.10761349083025e-99	-0.593954	0.336	0.458	1.35494358333265e-95	AML cell1	SP100
RPL31	1.38976065575877e-99	0.761458040395258	0.855	0.787	1.7000942101897e-95	AML cell1	RPL31
RPL30	6.78402519509604e-99	-0.322302	0.95	0.967	8.29889802116098e-95	AML cell1	RPL30
EIF3E	7.41900691489141e-99	0.43036209201671	0.761	0.709	9.07567115898667e-95	AML cell1	EIF3E
S100A11	1.88344756372281e-98	-2.37968	0.261	0.359	2.30402140470211e-94	AML cell1	S100A11
TUBA1C	5.71693790766158e-98	0.893367416423475	0.327	0.218	6.99353014244241e-94	AML cell1	TUBA1C
ITGAE	5.84010076086948e-98	0.765638823430189	0.361	0.246	7.14419526077164e-94	AML cell1	ITGAE
ICAM3	7.06542977168106e-98	-0.588945	0.369	0.489	8.64314023969744e-94	AML cell1	ICAM3
GSDMD	1.42366191857138e-97	0.950491244849944	0.34	0.23	1.74156562498837e-93	AML cell1	GSDMD
TBC1D10C	6.99660156234746e-97	-0.970179	0.165	0.273	8.55894269121964e-93	AML cell1	TBC1D10C
NCF1	1.25474900231306e-96	-1.06326	0.148	0.26	1.53493445452956e-92	AML cell1	NCF1
RCC2	2.50875193221904e-96	1.07460979796128	0.27	0.17	3.06895623868356e-92	AML cell1	RCC2
PNN	1.76492880298944e-95	0.73146577914513	0.646	0.57	2.15903740469698e-91	AML cell1	PNN
RPL27A	3.42541798724286e-95	0.295856359636626	0.925	0.906	4.19031382379419e-91	AML cell1	RPL27A
EEF1D	4.41871219018049e-95	-0.347562	0.842	0.898	5.4054106222478e-91	AML cell1	EEF1D
GLIPR1	6.40509637186401e-95	0.808775395957235	0.377	0.262	7.83535439170125e-91	AML cell1	GLIPR1
NDFIP1	6.86943403805254e-95	-0.586598	0.297	0.417	8.40337865874967e-91	AML cell1	NDFIP1
ZNF22	8.64162415187715e-95	0.794171428491307	0.337	0.225	1.05712988249913e-90	AML cell1	ZNF22
MORF4L2	1.04812211031718e-94	0.875910957123349	0.319	0.21	1.28216777755101e-90	AML cell1	MORF4L2
ZEB2	1.27143619988772e-94	0.7318083801993	0.527	0.401	1.55534790332265e-90	AML cell1	ZEB2
VDAC1	1.33945400417721e-94	0.790411522001307	0.43	0.322	1.63855408330998e-90	AML cell1	VDAC1
ELAVL1	3.74336978338838e-94	0.87308834066467	0.322	0.216	4.57926425601901e-90	AML cell1	ELAVL1
HSH2D	4.15787046383323e-94	1.08535878244062	0.289	0.185	5.08632293840719e-90	AML cell1	HSH2D
PSMB2	2.08949456594455e-93	0.806624531332665	0.414	0.307	2.55607870251997e-89	AML cell1	PSMB2
PPDPF	6.40438660245581e-93	-0.521497	0.495	0.607	7.83448613078419e-89	AML cell1	PPDPF
IER5	1.19000744564853e-92	-1.03016	0.167	0.276	1.45573610826185e-88	AML cell1	IER5
GPCPD1	1.75818703442982e-92	-0.706222	0.181	0.296	2.150790199218e-88	AML cell1	GPCPD1
SRP72	3.48657986601233e-92	0.667394210488139	0.493	0.383	4.26513315009288e-88	AML cell1	SRP72
EIF3L	1.07411989475007e-91	0.469996493052106	0.665	0.595	1.31397086724776e-87	AML cell1	EIF3L
EEF1B2	1.65415627511063e-91	0.32902990289758	0.894	0.861	2.02352937134284e-87	AML cell1	EEF1B2
SNRPD3	2.50355698851372e-91	0.757058349440742	0.478	0.376	3.06260126404883e-87	AML cell1	SNRPD3
ANXA1	3.208345937156e-91	0.742541675597169	0.561	0.473	3.92476958492294e-87	AML cell1	ANXA1
CD37	7.19745956572339e-91	-0.791069	0.663	0.73	8.80465228674942e-87	AML cell1	CD37
CD164	8.08083359377024e-91	0.79060812955612	0.55	0.467	9.88528373525914e-87	AML cell1	CD164
SLC2A3	8.75064319096387e-91	-1.18597	0.191	0.296	1.07046618155061e-86	AML cell1	SLC2A3
SSR1	9.91614437382145e-91	0.793482398169123	0.373	0.263	1.21304194124958e-86	AML cell1	SSR1
LYPLA1	1.24485110610776e-90	0.685967571166475	0.397	0.283	1.52282635810162e-86	AML cell1	LYPLA1
SBDS	2.84344749308212e-90	-0.698301	0.327	0.443	3.47838931828736e-86	AML cell1	SBDS
NOP56	3.52460624757365e-90	0.87968650569354	0.322	0.218	4.31165082265685e-86	AML cell1	NOP56
RPS3A	3.95557395858898e-90	0.292992342785429	0.963	0.956	4.8388536235419e-86	AML cell1	RPS3A
CXXC5	4.62016626387776e-90	0.846402651187971	0.293	0.191	5.65184939060166e-86	AML cell1	CXXC5
SNHG7	5.23864479225145e-90	0.543130888754351	0.538	0.424	6.40843417436119e-86	AML cell1	SNHG7
CARD16	7.5512769205987e-90	-1.10616	0.159	0.261	9.23747705696839e-86	AML cell1	CARD16
STT3B	9.24196860063906e-90	0.854184791832982	0.428	0.318	1.13057001891618e-85	AML cell1	STT3B
H2AFV	2.84817079361105e-89	0.622386242288038	0.603	0.516	3.4841673318244e-85	AML cell1	H2AFV
MIS18BP1	3.01816876997626e-89	0.779779789500867	0.483	0.375	3.69212585631196e-85	AML cell1	MIS18BP1
PNPLA8	3.88721173523437e-89	-0.72517	0.182	0.294	4.75522611571221e-85	AML cell1	PNPLA8
VAMP2	4.26052326229279e-89	-0.496941	0.416	0.533	5.21189810676277e-85	AML cell1	VAMP2
TOP2B	5.1180429818635e-89	0.766876484053862	0.368	0.258	6.26090197971361e-85	AML cell1	TOP2B
SSBP2	5.17204251845173e-89	1.07732651834984	0.25	0.156	6.326959612822e-85	AML cell1	SSBP2
UCP2	5.70976175404856e-89	-0.721267	0.399	0.498	6.9847515537276e-85	AML cell1	UCP2
ERCC1	1.24760887609018e-88	0.879495215548669	0.299	0.198	1.52619993812112e-84	AML cell1	ERCC1
NAA20	2.14570513515192e-88	0.822681042375142	0.3	0.198	2.62484109183134e-84	AML cell1	NAA20
IRF2BP2	5.3875556724404e-88	0.665945227711252	0.553	0.458	6.59059685409634e-84	AML cell1	IRF2BP2
EIF4A3	6.16827118638021e-88	0.9872755231685	0.276	0.181	7.54564614229892e-84	AML cell1	EIF4A3
ARHGEF1	7.92285059020216e-88	-0.679086	0.26	0.367	9.6920231269943e-84	AML cell1	ARHGEF1
RPS2	2.28716631457587e-87	0.375611798850841	0.958	0.945	2.79789055262066e-83	AML cell1	RPS2
RPL23	2.37968389547287e-87	0.302981650487085	0.875	0.812	2.91106730933196e-83	AML cell1	RPL23
SSR4	3.14221985976064e-87	0.373911073308865	0.701	0.644	3.84387755444519e-83	AML cell1	SSR4
MRPL51	4.00610522410283e-87	0.824636254896874	0.409	0.305	4.90066852064499e-83	AML cell1	MRPL51
ADD3	7.01379215299516e-87	-0.731428	0.232	0.339	8.57997194075898e-83	AML cell1	ADD3
GUK1	1.59974962049173e-86	-0.380706	0.535	0.642	1.95697371074753e-82	AML cell1	GUK1
FKBP3	1.65203688046782e-86	0.829827666818498	0.317	0.215	2.02093671587629e-82	AML cell1	FKBP3
GNAS	1.79269407873725e-86	0.379170338336989	0.782	0.789	2.19300266651928e-82	AML cell1	GNAS
TNFAIP8	1.98667252235514e-86	-0.825849	0.198	0.302	2.43029649659705e-82	AML cell1	TNFAIP8
NDUFB5	2.03259174941086e-86	0.710998302755609	0.417	0.31	2.4864694870543e-82	AML cell1	NDUFB5
ANKRD44	3.79784645810927e-86	-0.704473	0.173	0.28	4.64590557220507e-82	AML cell1	ANKRD44
PDIA3	4.72062517476204e-86	0.623670958290959	0.595	0.499	5.77474077628641e-82	AML cell1	PDIA3
SUMO2	5.1221015046588e-86	0.391842519126912	0.75	0.744	6.26586677064911e-82	AML cell1	SUMO2
SEC62	8.44842723554228e-86	-0.467431	0.465	0.571	1.03349610372389e-81	AML cell1	SEC62
WNK1	1.1203586282505e-85	-0.737627	0.259	0.369	1.37053470993883e-81	AML cell1	WNK1
VMA21	1.74737755071889e-85	0.84786444585761	0.34	0.237	2.13756695779442e-81	AML cell1	VMA21
BLVRB	3.74319293991364e-85	-3.00556	0.194	0.281	4.57904792339635e-81	AML cell1	BLVRB
BIN2	4.33147930401791e-85	-0.733518	0.267	0.371	5.29869863260511e-81	AML cell1	BIN2
SPTLC2	4.61577376485352e-85	0.947812231791696	0.298	0.2	5.64647604654531e-81	AML cell1	SPTLC2
CCT6A	5.67518798626145e-85	0.739668003860504	0.439	0.338	6.94245746359363e-81	AML cell1	CCT6A
UQCRC2	9.46261081754499e-85	0.626967645139875	0.477	0.377	1.15756118131028e-80	AML cell1	UQCRC2
MPST	1.30350924667489e-84	0.834390041470136	0.287	0.189	1.59458286145739e-80	AML cell1	MPST
RPL13A	1.52723210230003e-84	0.273202833389518	0.943	0.891	1.86826303074362e-80	AML cell1	RPL13A
CNN2	4.19295769460536e-84	-0.796612	0.281	0.383	5.12924514781074e-80	AML cell1	CNN2
LSM7	6.08955422672169e-84	0.476879722123886	0.616	0.523	7.44935168554864e-80	AML cell1	LSM7
SMS	6.4094353999308e-84	0.831032396692312	0.336	0.235	7.84066232473535e-80	AML cell1	SMS
TMED3	8.06816954554068e-84	0.804067054175543	0.276	0.178	9.86979180505992e-80	AML cell1	TMED3
RGS10	1.01301114837942e-83	-0.603299	0.358	0.469	1.23921653781254e-79	AML cell1	RGS10
EWSR1	1.40863052315263e-83	0.84006234208447	0.499	0.4	1.72317771897262e-79	AML cell1	EWSR1
CLTA	1.40999819137764e-83	0.676619454114851	0.486	0.388	1.72485078751226e-79	AML cell1	CLTA
TRAF3IP3	1.54847464751104e-83	-0.916758	0.219	0.317	1.89424903630026e-79	AML cell1	TRAF3IP3
CCNG1	2.22911216125599e-83	0.803037810437873	0.349	0.246	2.72687290686445e-79	AML cell1	CCNG1
EVI2B	4.94377367617989e-83	-0.926331	0.343	0.431	6.04771833807086e-79	AML cell1	EVI2B
CCND3	9.76775614424569e-83	-0.631835	0.3	0.41	1.19488960912558e-78	AML cell1	CCND3
NDUFS3	1.30862375185143e-82	0.758928578868816	0.359	0.255	1.60083943563985e-78	AML cell1	NDUFS3
ECHS1	9.32646471310773e-82	0.832514740615346	0.319	0.22	1.14090642835447e-77	AML cell1	ECHS1
HM13	1.02726404044745e-81	0.797683092289318	0.371	0.267	1.25665210067937e-77	AML cell1	HM13
TAOK3	4.42711841109026e-81	0.812527235917668	0.45	0.346	5.41569395228671e-77	AML cell1	TAOK3
MDH1	1.11700509969804e-80	0.782813591168111	0.388	0.288	1.36643233846062e-76	AML cell1	MDH1
OLA1	1.275915399498e-80	0.76923317167724	0.398	0.296	1.5608273082059e-76	AML cell1	OLA1
BST2	7.93109251371414e-80	0.583516253020977	0.482	0.376	9.70210547202651e-76	AML cell1	BST2
PTGES3	9.6563603529168e-80	0.538790460520224	0.661	0.62	1.18126256197231e-75	AML cell1	PTGES3
CAT	3.14354120475424e-79	0.369051374585789	0.5	0.377	3.84549395577586e-75	AML cell1	CAT
COX7A2L	3.38746138076379e-79	0.559130753087974	0.574	0.491	4.14388150708835e-75	AML cell1	COX7A2L
SND1	3.47266957215475e-79	0.869004706164349	0.281	0.187	4.2481166876169e-75	AML cell1	SND1
CYBA	4.52155910067384e-79	0.315284518483653	0.811	0.735	5.5312232478543e-75	AML cell1	CYBA
NDUFS4	7.49522231333809e-79	0.792184598859137	0.338	0.239	9.16890545590649e-75	AML cell1	NDUFS4
PPP1R15A	8.08134445520402e-79	-0.458471	0.489	0.603	9.88590867205107e-75	AML cell1	PPP1R15A
GNL3	2.06167255933904e-78	0.806473989281554	0.263	0.169	2.52204404183944e-74	AML cell1	GNL3
PTRHD1	2.90210559761292e-78	0.720068839491713	0.376	0.274	3.55014577755989e-74	AML cell1	PTRHD1
RSL1D1	4.50357370798273e-78	0.542201422432489	0.581	0.481	5.50922171697528e-74	AML cell1	RSL1D1
SRSF11	6.69535966312338e-78	0.710132210391004	0.633	0.556	8.19043347589883e-74	AML cell1	SRSF11
PPP2R5C	7.94188718724294e-78	-0.637647	0.344	0.447	9.71531059615429e-74	AML cell1	PPP2R5C
PSMA3	1.42134165983944e-77	0.67988460491209	0.418	0.315	1.73872725248158e-73	AML cell1	PSMA3
NGLY1	1.58731115475827e-77	0.954778542587592	0.323	0.227	1.94175773561579e-73	AML cell1	NGLY1
TMEM243	1.59497059565632e-77	-0.960948	0.18	0.277	1.95112752966637e-73	AML cell1	TMEM243
LMAN1	1.8147556912411e-77	0.678668996799568	0.351	0.247	2.21999063709524e-73	AML cell1	LMAN1
ALDOA	3.4108203629124e-77	-0.442485	0.198	0.31	4.17245654995073e-73	AML cell1	ALDOA
HADHB	5.30440788824601e-77	0.859464319140902	0.356	0.26	6.48888216969134e-73	AML cell1	HADHB
PFKL	6.27638291712417e-77	0.92579597675864	0.275	0.183	7.67789922251799e-73	AML cell1	PFKL
UBXN1	7.05940985940673e-77	-0.381972	0.502	0.607	8.63577608101225e-73	AML cell1	UBXN1
PYCARD	1.01527947995566e-76	0.448192488981454	0.477	0.363	1.24199138782975e-72	AML cell1	PYCARD
AP3S1	1.11642718955365e-76	0.741069093059164	0.367	0.266	1.36572538098098e-72	AML cell1	AP3S1
CDKN2D	1.7513854499264e-76	-0.400148	0.277	0.399	2.14246982089497e-72	AML cell1	CDKN2D
PPIB	1.97134275856132e-76	0.69082021301949	0.659	0.607	2.41154359654806e-72	AML cell1	PPIB
ADI1	3.00371276219081e-76	0.842468526812068	0.305	0.211	3.67444182198802e-72	AML cell1	ADI1
MAPKAPK2	3.84125810764878e-76	0.987423281045213	0.301	0.209	4.69901104308676e-72	AML cell1	MAPKAPK2
MRPL18	5.55368961345024e-76	0.890762751058271	0.295	0.203	6.79382850413368e-72	AML cell1	MRPL18
CEP170	5.71421165303965e-76	0.928609137922884	0.28	0.186	6.9901951151634e-72	AML cell1	CEP170
KCNAB2	9.21155670286171e-76	0.917417758043804	0.269	0.177	1.12684973146107e-71	AML cell1	KCNAB2
C12ORF75	9.86680529052419e-76	1.42843179976856	0.262	0.178	1.20700629118982e-71	AML cell1	C12ORF75
SYNCRIP	1.47899991418923e-75	0.711589451427568	0.427	0.326	1.80926059502769e-71	AML cell1	SYNCRIP
HNRNPAB	1.994026271714e-75	0.750161531190075	0.402	0.303	2.43929233818773e-71	AML cell1	HNRNPAB
HNRNPD	2.10360489435397e-75	0.568981857295016	0.614	0.532	2.57333986726321e-71	AML cell1	HNRNPD
ATOX1	4.43353971580174e-75	0.74619856997447	0.332	0.233	5.42354913434027e-71	AML cell1	ATOX1
ZMYM2	5.90869035654501e-75	0.900400641163743	0.387	0.288	7.22810091316151e-71	AML cell1	ZMYM2
CBX5	6.31963318888641e-75	0.875168493326332	0.293	0.201	7.73080727996474e-71	AML cell1	CBX5
RGCC	7.21526498343149e-75	-0.583909	0.164	0.267	8.82643365423174e-71	AML cell1	RGCC
LSM5	2.23885017421138e-74	0.73432826403446	0.456	0.362	2.73878541811278e-70	AML cell1	LSM5
UBC	2.24588232724094e-74	-0.274654	0.82	0.924	2.74738785091385e-70	AML cell1	UBC
PSMA1	2.49930949866117e-74	0.550644986580541	0.558	0.474	3.05740530971221e-70	AML cell1	PSMA1
SRSF3	4.34343303988568e-74	0.362418144022439	0.73	0.678	5.31332163769215e-70	AML cell1	SRSF3
CHCHD2	5.1253548956682e-74	0.369585171933581	0.786	0.813	6.26984664387091e-70	AML cell1	CHCHD2
SYPL1	9.23094802518821e-74	0.621827815734799	0.391	0.289	1.12922187192127e-69	AML cell1	SYPL1
ANKRD10	1.39688920138219e-73	0.709488232047258	0.362	0.261	1.70881456005083e-69	AML cell1	ANKRD10
RBMX	3.07702962996579e-73	0.586434948967249	0.562	0.475	3.76413034633716e-69	AML cell1	RBMX
SEC31A	3.23282910763412e-73	0.858958745081653	0.351	0.254	3.95471984736882e-69	AML cell1	SEC31A
MRPL3	3.29401963773403e-73	0.821715384604471	0.279	0.188	4.02957422284004e-69	AML cell1	MRPL3
HMGN2	7.41886719841088e-73	0.65451785020043	0.721	0.698	9.07550024381603e-69	AML cell1	HMGN2
DYNC1H1	1.10162751965326e-72	0.931116493919381	0.434	0.342	1.34762094479184e-68	AML cell1	DYNC1H1
MRPL4	1.10523376509596e-72	0.799833964248071	0.299	0.206	1.35203246484188e-68	AML cell1	MRPL4
SSR3	1.2125607328794e-72	0.641230592015339	0.421	0.326	1.48332554453137e-68	AML cell1	SSR3
SUGP2	1.32251329867975e-72	1.15339577429487	0.299	0.209	1.61783051827494e-68	AML cell1	SUGP2
SMARCB1	1.34441606064713e-72	0.669864992369463	0.334	0.235	1.64462416698963e-68	AML cell1	SMARCB1
NME4	1.45171471769505e-72	0.563299916472441	0.356	0.253	1.77588261415636e-68	AML cell1	NME4
CLINT1	2.84342585568944e-72	0.732287192991407	0.434	0.334	3.4783628492649e-68	AML cell1	CLINT1
SMARCA2	2.92461934634188e-72	0.824314731112547	0.39	0.294	3.57768684638002e-68	AML cell1	SMARCA2
NAMPT	4.91796960686402e-72	-2.82366	0.234	0.319	6.01615222007676e-68	AML cell1	NAMPT
ETS2	6.03763594567519e-72	0.720408983280186	0.279	0.185	7.38584005234446e-68	AML cell1	ETS2
CCT4	1.44583277913443e-71	0.558351535588624	0.514	0.421	1.76868723871515e-67	AML cell1	CCT4
SRM	1.5061115912557e-71	0.705655916187722	0.332	0.236	1.8424263095831e-67	AML cell1	SRM
CREBRF	6.84764681788841e-71	-0.438089	0.303	0.411	8.37672635232289e-67	AML cell1	CREBRF
ANKRD36C	7.1819300332266e-71	1.1329750892535	0.26	0.173	8.7856550096461e-67	AML cell1	ANKRD36C
FBXO9	8.93558597679177e-71	-0.674543	0.172	0.267	1.09309023254094e-66	AML cell1	FBXO9
BNIP3L	2.40916717554639e-70	-0.982293	0.312	0.406	2.94713420584589e-66	AML cell1	BNIP3L
CUEDC2	8.78593140397839e-70	0.814985809343642	0.276	0.187	1.07478298864868e-65	AML cell1	CUEDC2
HSPB11	9.59256649442446e-70	0.813511214965687	0.311	0.22	1.17345865926294e-65	AML cell1	HSPB11
UBE2J1	1.02695593706787e-69	0.56146745474981	0.462	0.362	1.25627519781513e-65	AML cell1	UBE2J1
IDH2	1.78211983215928e-69	0.663553183618514	0.421	0.322	2.18006719068045e-65	AML cell1	IDH2
HMG20B	3.49781618127488e-69	0.898874813829767	0.26	0.175	4.27887853455356e-65	AML cell1	HMG20B
CREG1	3.65678536296983e-69	0.745670797903133	0.305	0.214	4.47334553452099e-65	AML cell1	CREG1
RILPL2	7.26865547163042e-69	0.536054674571853	0.389	0.285	8.89174623844549e-65	AML cell1	RILPL2
ARRB2	7.2875228823347e-69	-0.718867	0.252	0.344	8.91482674196004e-65	AML cell1	ARRB2
GNAQ	7.7521090791452e-69	0.785566732998436	0.333	0.237	9.48315503651832e-65	AML cell1	GNAQ
LENG8	8.45706650464189e-69	0.875544467663586	0.447	0.352	1.03455294551284e-64	AML cell1	LENG8
PGK1	1.08392513497366e-68	0.48265824582396	0.614	0.534	1.32596561761328e-64	AML cell1	PGK1
TERF2IP	1.30904381823238e-68	-0.446384	0.36	0.463	1.60135330284367e-64	AML cell1	TERF2IP
SLC25A39	3.48333392062349e-68	-1.92803	0.214	0.293	4.26116238509871e-64	AML cell1	SLC25A39
MDH2	7.40631673952056e-68	0.605565841346696	0.499	0.412	9.0601472674555e-64	AML cell1	MDH2
HPRT1	9.40408781098204e-68	0.817380584715346	0.283	0.196	1.15040206191743e-63	AML cell1	HPRT1
USP3	1.51876698596882e-67	-0.48647	0.228	0.326	1.85790765393566e-63	AML cell1	USP3
PABPN1	1.80105768416119e-67	0.717190314231688	0.473	0.381	2.20323386503439e-63	AML cell1	PABPN1
R3HDM4	2.54283467846434e-67	-0.886268	0.214	0.303	3.11064966216543e-63	AML cell1	R3HDM4
LDHA	4.16375674093021e-67	0.485621450107009	0.6	0.536	5.09352362117993e-63	AML cell1	LDHA
MRPL33	6.60455389474617e-67	0.896009992025622	0.407	0.319	8.07935077944299e-63	AML cell1	MRPL33
HBP1	7.00249611415521e-67	-0.663233	0.172	0.265	8.56615349644607e-63	AML cell1	HBP1
PSMB7	8.0931439023818e-67	0.724325418341173	0.434	0.345	9.90034293578366e-63	AML cell1	PSMB7
LAMP2	1.08040720687104e-66	0.653350738651155	0.352	0.258	1.32166213616534e-62	AML cell1	LAMP2
IFITM2	1.60679828323507e-66	-1.96571	0.466	0.531	1.96559633988146e-62	AML cell1	IFITM2
QARS	1.60912246079604e-66	0.833876391564865	0.285	0.198	1.9684395062918e-62	AML cell1	QARS
KDELR1	2.06792311573354e-66	0.567015588577531	0.4	0.303	2.52969034747684e-62	AML cell1	KDELR1
PHB2	2.55823747796077e-66	0.481778685369466	0.528	0.431	3.12949190678941e-62	AML cell1	PHB2
RPS27	2.91922993116707e-66	-0.382217	0.95	0.955	3.57109397479668e-62	AML cell1	RPS27
CYTH1	4.52367888282015e-66	-0.404592	0.224	0.32	5.53381637735389e-62	AML cell1	CYTH1
EIF3A	6.35951645012845e-66	0.567039444011631	0.56	0.473	7.77959647344213e-62	AML cell1	EIF3A
GRN	6.38291192359694e-66	0.309852046444037	0.378	0.267	7.80821615613614e-62	AML cell1	GRN
RBBP4	1.0905270305913e-65	0.633474144613748	0.437	0.34	1.33404171652234e-61	AML cell1	RBBP4
MKNK2	1.17443076186182e-65	-0.624213	0.187	0.282	1.43668115098556e-61	AML cell1	MKNK2
ARMCX3	1.44775460484969e-65	0.883023612093493	0.28	0.194	1.77103820811263e-61	AML cell1	ARMCX3
LYL1	1.81113681608562e-65	0.65202614701358	0.354	0.263	2.21556366711754e-61	AML cell1	LYL1
XIST	2.07424883227986e-65	1.3445789715024	0.296	0.221	2.53742859652795e-61	AML cell1	XIST
NMI	2.35904305312721e-65	0.672299198976478	0.337	0.247	2.88581736689051e-61	AML cell1	NMI
TBCA	4.52219033560382e-65	0.539182908353003	0.549	0.465	5.53199543754416e-61	AML cell1	TBCA
UQCRQ	5.38035176118847e-65	0.622309654526834	0.533	0.452	6.58178430946185e-61	AML cell1	UQCRQ
EIF3B	5.54533254396626e-65	0.839311130913246	0.324	0.235	6.78360530103393e-61	AML cell1	EIF3B
LAP3	6.61058335839671e-65	0.683628455139435	0.281	0.192	8.0867266223267e-61	AML cell1	LAP3
SRP9	6.72607935308206e-65	0.592606151241681	0.522	0.438	8.22801287262528e-61	AML cell1	SRP9
C9ORF78	1.87711595920396e-64	-0.358104	0.394	0.494	2.2962759528942e-60	AML cell1	C9ORF78
TKT	3.11684425174252e-64	0.31148390270112	0.635	0.535	3.81283557315663e-60	AML cell1	TKT
HIST1H1D	3.15703771432588e-64	-0.542236	0.234	0.331	3.86200423593485e-60	AML cell1	HIST1H1D
SMARCC1	3.58925836794295e-64	0.714374467172758	0.381	0.286	4.39073976150461e-60	AML cell1	SMARCC1
BCAP31	4.21613011778184e-64	0.555240382073297	0.438	0.342	5.15759197308253e-60	AML cell1	BCAP31
CCT5	1.28842641453126e-63	0.868515565314005	0.371	0.29	1.57613203289609e-59	AML cell1	CCT5
SERINC1	1.66393322708947e-63	-0.555697	0.234	0.33	2.03548951669854e-59	AML cell1	SERINC1
MAP1LC3B	1.99880404216e-63	-0.396008	0.438	0.535	2.44513698477433e-59	AML cell1	MAP1LC3B
WIPF1	2.67669595772952e-63	-0.714679	0.268	0.354	3.27440216509052e-59	AML cell1	WIPF1
ERH	2.76028941836596e-63	0.598054199612459	0.529	0.449	3.37666204548708e-59	AML cell1	ERH
HNRNPM	2.90052909172618e-63	0.519392594518077	0.597	0.525	3.54821723790864e-59	AML cell1	HNRNPM
RAP1A	3.58079148860477e-63	-0.550122	0.295	0.387	4.38038222801022e-59	AML cell1	RAP1A
NAPRT	4.90155751618496e-63	0.885976200646038	0.253	0.173	5.99607530954906e-59	AML cell1	NAPRT
SCP2	4.90231753429974e-63	0.610807232290124	0.41	0.316	5.99700503970887e-59	AML cell1	SCP2
PPP6R1	5.83488298086869e-63	0.854232109880413	0.3	0.214	7.13781235049667e-59	AML cell1	PPP6R1
FIS1	5.8463506443216e-63	-0.418125	0.4	0.494	7.15184074319861e-59	AML cell1	FIS1
MGAT4A	8.39743700968012e-63	-0.776819	0.199	0.287	1.02725846939417e-58	AML cell1	MGAT4A
LARS	8.61538019387942e-63	0.766369145810238	0.311	0.225	1.05391945911727e-58	AML cell1	LARS
PARP1	1.04328804244282e-62	0.625879201224175	0.366	0.273	1.2762542623203e-58	AML cell1	PARP1
KHDRBS1	1.12055399272829e-62	0.524857517283777	0.539	0.452	1.37077369930451e-58	AML cell1	KHDRBS1
SERF2	1.47147860411026e-62	0.266797650856207	0.879	0.906	1.80005977640809e-58	AML cell1	SERF2
SEC63	1.87932374026643e-62	0.769626680394454	0.329	0.239	2.29897673146793e-58	AML cell1	SEC63
ARF3	6.86510191867933e-62	0.757287506920571	0.253	0.171	8.39807917712043e-58	AML cell1	ARF3
CDC42SE2	8.39714726072962e-62	-0.511007	0.365	0.448	1.02722302440505e-57	AML cell1	CDC42SE2
CUX1	9.81366610455159e-62	0.791435734463162	0.317	0.23	1.2005057745698e-57	AML cell1	CUX1
LSM3	1.41207760779282e-61	0.644875794086787	0.476	0.394	1.72739453761295e-57	AML cell1	LSM3
EIF4A1	1.55265367416595e-61	0.552550674426522	0.483	0.38	1.8993612396072e-57	AML cell1	EIF4A1
UBE2I	2.34940446005354e-61	0.563705364739784	0.556	0.479	2.87402647598349e-57	AML cell1	UBE2I
NDUFAB1	3.73740111769792e-61	0.640731506979001	0.419	0.329	4.57196278727986e-57	AML cell1	NDUFAB1
ISG15	4.46019520119318e-61	-0.923841	0.2	0.287	5.45615678961961e-57	AML cell1	ISG15
PAIP1	6.63262554224463e-61	0.708240623400938	0.264	0.181	8.11369082582786e-57	AML cell1	PAIP1
SRSF2	6.99433457196606e-61	0.410840364167254	0.651	0.586	8.55616948188608e-57	AML cell1	SRSF2
SSB	1.07675135880794e-60	0.569841982422792	0.496	0.413	1.31718993722975e-56	AML cell1	SSB
SEC61G	1.28661548574204e-60	0.596508661196991	0.574	0.513	1.57391672370824e-56	AML cell1	SEC61G
NCKAP1L	2.14515944513228e-60	0.700215326590132	0.399	0.302	2.62417354923032e-56	AML cell1	NCKAP1L
PTTG1IP	3.40417422891006e-60	0.76864968639603	0.319	0.231	4.16432633422568e-56	AML cell1	PTTG1IP
CRTAP	4.69432057399334e-60	0.754430189058689	0.251	0.169	5.74256235816606e-56	AML cell1	CRTAP
ANP32A	7.34784292559855e-60	0.329573304545402	0.521	0.428	8.9886162508847e-56	AML cell1	ANP32A
DNAJC7	7.97885883964836e-60	0.652397925014686	0.441	0.352	9.76053801854184e-56	AML cell1	DNAJC7
ACTN4	1.12419723028889e-59	0.730852513102871	0.366	0.277	1.3752304718124e-55	AML cell1	ACTN4
ESYT2	2.48560675286216e-59	0.930174877298191	0.253	0.174	3.04064274077628e-55	AML cell1	ESYT2
LAGE3	3.92223871298533e-59	0.787658965303305	0.279	0.198	4.79807461759495e-55	AML cell1	LAGE3
RNF213	5.69048959457458e-59	-0.409905	0.307	0.396	6.96117592104308e-55	AML cell1	RNF213
ETHE1	7.9547417723351e-59	0.639710998192094	0.286	0.201	9.73103561009753e-55	AML cell1	ETHE1
MTDH	9.71047426856141e-59	0.469731081342483	0.608	0.542	1.18788231727312e-54	AML cell1	MTDH
COMMD7	1.22855416217559e-58	0.702151578196281	0.331	0.242	1.5028903065894e-54	AML cell1	COMMD7
NCF4	1.43425625149406e-58	0.471858294178013	0.305	0.213	1.75452567245268e-54	AML cell1	NCF4
GABPB1-AS1	1.52046506899005e-58	0.758768183202372	0.425	0.333	1.85998491889553e-54	AML cell1	GABPB1-AS1
GUSB	2.53475952869275e-58	0.936794129553631	0.266	0.189	3.10077133144984e-54	AML cell1	GUSB
RBBP7	2.59914185920319e-58	0.603249220490463	0.388	0.297	3.17953023636326e-54	AML cell1	RBBP7
ADPGK	4.06689495792565e-58	0.83194054334364	0.319	0.233	4.97503260203044e-54	AML cell1	ADPGK
GRK6	4.27289835749153e-58	-0.7183	0.177	0.261	5.22703656071939e-54	AML cell1	GRK6
EIF1AX	4.70468947338708e-58	0.546079509283194	0.502	0.421	5.75524663279442e-54	AML cell1	EIF1AX
STOML2	5.27629449076373e-58	0.672304143953249	0.35	0.265	6.45449105055127e-54	AML cell1	STOML2
ABCE1	2.47287468949132e-57	0.718698904470758	0.301	0.218	3.02506760765473e-53	AML cell1	ABCE1
ZFP36	2.62569869567281e-57	-0.560824	0.388	0.48	3.21201721441655e-53	AML cell1	ZFP36
RNF220	4.03027696289732e-57	0.996722813423272	0.265	0.186	4.9302378087123e-53	AML cell1	RNF220
ADIPOR1	7.97560565977416e-57	-0.782526	0.194	0.276	9.75655840360174e-53	AML cell1	ADIPOR1
SIVA1	9.0458433051368e-57	0.731024523950298	0.486	0.41	1.10657801151739e-52	AML cell1	SIVA1
SEC14L1	1.16520819608368e-56	-0.695469	0.2	0.286	1.42539918626917e-52	AML cell1	SEC14L1
MRPS33	1.55697482718369e-56	0.780086754312117	0.258	0.181	1.90464730609381e-52	AML cell1	MRPS33
CNPY3	2.13511028930764e-56	0.595406872230233	0.421	0.33	2.61188041691003e-52	AML cell1	CNPY3
ENY2	2.63867894315543e-56	0.53984166636533	0.531	0.46	3.22789595116204e-52	AML cell1	ENY2
OSER1	2.85927652728918e-56	-0.69111	0.199	0.283	3.49775297583285e-52	AML cell1	OSER1
OGT	3.72636224500478e-56	0.834929900350878	0.413	0.331	4.55845893431435e-52	AML cell1	OGT
PRPF40A	4.22282896597546e-56	0.592466166495596	0.528	0.449	5.16578667407778e-52	AML cell1	PRPF40A
SUB1	5.53957249413775e-56	0.29439732751911	0.781	0.786	6.77655903207871e-52	AML cell1	SUB1
TMSB10	5.8725573978618e-56	-0.334658	0.924	0.879	7.18389946480433e-52	AML cell1	TMSB10
PPA1	5.9098085671032e-56	0.605453526986748	0.478	0.397	7.22946882013734e-52	AML cell1	PPA1
KLF13	6.92441055076463e-56	-0.327155	0.295	0.391	8.47063142675037e-52	AML cell1	KLF13
KDM5B	7.16460239816031e-56	1.03551141099678	0.25	0.173	8.7644581136695e-52	AML cell1	KDM5B
HSPA9	8.00365027176072e-56	0.61613591530539	0.439	0.354	9.79086537744489e-52	AML cell1	HSPA9
DNM1L	1.00232176062957e-55	0.86990621794043	0.294	0.214	1.22614020977816e-51	AML cell1	DNM1L
ANXA5	1.10608104639798e-55	-0.726933	0.175	0.256	1.35306894405865e-51	AML cell1	ANXA5
VIM	1.7565277503636e-55	0.558477942768379	0.753	0.761	2.14876039701979e-51	AML cell1	VIM
GTF2I	2.19940670453744e-55	0.632434923528072	0.451	0.365	2.69053422166065e-51	AML cell1	GTF2I
RNF19A	2.22754796695289e-55	-0.483215	0.265	0.356	2.72495942797347e-51	AML cell1	RNF19A
SNHG8	2.93933484906704e-55	0.34003752186355	0.644	0.561	3.5956883208637e-51	AML cell1	SNHG8
EIF2AK1	6.35229659855755e-55	-0.946497	0.238	0.317	7.77076442901545e-51	AML cell1	EIF2AK1
TAF1D	1.01657365696042e-54	0.553241998316999	0.52	0.437	1.24357455455968e-50	AML cell1	TAF1D
NUDT4	1.0381224176403e-54	-0.925011	0.19	0.269	1.26993515349938e-50	AML cell1	NUDT4
LRPPRC	1.94091550040508e-54	0.779704747151553	0.263	0.185	2.37432193164553e-50	AML cell1	LRPPRC
NENF	3.1770712948546e-53	0.520856537717053	0.371	0.287	3.88651131499563e-49	AML cell1	NENF
LGALS9	4.24448019420697e-53	0.563486179653529	0.356	0.269	5.19227262157339e-49	AML cell1	LGALS9
VPS35	6.82734166401349e-53	0.709095992003444	0.345	0.263	8.3518870575877e-49	AML cell1	VPS35
NDUFV1	1.03426046768545e-52	0.656748232170938	0.342	0.257	1.26521083011961e-48	AML cell1	NDUFV1
HSPA5	1.11297548144975e-52	0.547944775919273	0.61	0.559	1.36150290645748e-48	AML cell1	HSPA5
POLR2B	1.11825879709663e-52	0.741520980026058	0.375	0.292	1.36796598648831e-48	AML cell1	POLR2B
TNRC6B	1.16139831716075e-52	-0.277027	0.351	0.446	1.42073856138274e-48	AML cell1	TNRC6B
SRSF10	1.40697306487687e-52	0.650688301543449	0.597	0.534	1.72115015026387e-48	AML cell1	SRSF10
USP22	2.0182893755217e-52	0.818006342097344	0.329	0.248	2.46897339307569e-48	AML cell1	USP22
SF3B6	2.56606491670416e-52	0.47409198919528	0.593	0.543	3.1390672126042e-48	AML cell1	SF3B6
SUMF2	4.46293952892192e-52	0.692857029039141	0.295	0.215	5.45951392573018e-48	AML cell1	SUMF2
ECH1	8.80924219445047e-52	0.672584734650081	0.38	0.299	1.07763459764713e-47	AML cell1	ECH1
CAPG	1.02150677251336e-51	0.721466518824838	0.318	0.237	1.24960923481559e-47	AML cell1	CAPG
PA2G4	1.44474154779774e-51	0.553543492261854	0.501	0.43	1.76735233542097e-47	AML cell1	PA2G4
FKBP2	1.53577236503228e-51	0.535879842059198	0.301	0.221	1.87871033414398e-47	AML cell1	FKBP2
SERTAD2	1.8079606365501e-51	0.788400241743959	0.294	0.218	2.21167824669173e-47	AML cell1	SERTAD2
HCLS1	1.8698408401852e-51	-0.497802	0.348	0.421	2.28737629979855e-47	AML cell1	HCLS1
PSMA7	2.06918667689798e-51	0.519214975390763	0.652	0.615	2.53123606184929e-47	AML cell1	PSMA7
KTN1	2.85724648915426e-51	0.528764629980318	0.495	0.413	3.49526963018241e-47	AML cell1	KTN1
CIB1	2.88375660360369e-51	-0.497944	0.417	0.491	3.5276994531884e-47	AML cell1	CIB1
GSTO1	6.6133175747024e-51	0.455375926367635	0.473	0.394	8.09007138913344e-47	AML cell1	GSTO1
SREK1	8.55501228132538e-51	0.730001462434777	0.473	0.394	1.04653465237453e-46	AML cell1	SREK1
UBE2E3	1.53752276876575e-50	0.672226034839727	0.341	0.264	1.88085160303114e-46	AML cell1	UBE2E3
GPX4	1.85850083523859e-50	0.359242459309613	0.654	0.592	2.27350407174737e-46	AML cell1	GPX4
MCTS1	2.18822047177555e-50	0.663921449874034	0.271	0.193	2.67685010312303e-46	AML cell1	MCTS1
ZNF326	4.11010193783448e-50	0.683299151066125	0.398	0.317	5.02788770055292e-46	AML cell1	ZNF326
SDHC	5.19677477813869e-50	0.73678913177435	0.31	0.233	6.35721458609706e-46	AML cell1	SDHC
DYNC1I2	6.27591775986808e-50	0.808456816277217	0.252	0.18	7.67733019564663e-46	AML cell1	DYNC1I2
ARF6	7.08543002203718e-50	-0.40997	0.417	0.502	8.66760654595808e-46	AML cell1	ARF6
SNRPC	9.19113039797563e-50	0.611687993211767	0.418	0.336	1.12435098158436e-45	AML cell1	SNRPC
GRSF1	1.15703472396422e-49	0.714059257891692	0.28	0.203	1.41540057782543e-45	AML cell1	GRSF1
ANAPC5	1.24797006233652e-49	0.686995480124358	0.391	0.31	1.52664177725626e-45	AML cell1	ANAPC5
LAT2	1.96388801001624e-49	0.751447038206958	0.255	0.181	2.40242420265286e-45	AML cell1	LAT2
ADRM1	8.70606526769584e-49	0.897660810461615	0.36	0.29	1.06501296419723e-44	AML cell1	ADRM1
YBX1	1.09271392501332e-48	0.288810417139507	0.842	0.879	1.33671694446879e-44	AML cell1	YBX1
SERBP1	1.60950659796e-48	0.403661140534392	0.636	0.59	1.96890942128446e-44	AML cell1	SERBP1
PPP1R2	1.67814886664692e-48	-0.320021	0.375	0.461	2.05287950856917e-44	AML cell1	PPP1R2
CCT3	2.58333051345472e-48	0.545877312086176	0.428	0.35	3.16018821710916e-44	AML cell1	CCT3
GNG5	2.96574538776827e-48	0.36742842297141	0.631	0.564	3.62799633285692e-44	AML cell1	GNG5
MBP	3.4707306673884e-48	-0.369544	0.247	0.333	4.24574482541623e-44	AML cell1	MBP
DHX15	7.36029054979283e-48	0.840708097876265	0.275	0.202	9.00384342956156e-44	AML cell1	DHX15
SSBP1	8.04051813567627e-48	0.501954644813792	0.536	0.464	9.83596583537279e-44	AML cell1	SSBP1
LSM4	8.39351379615275e-48	0.626576700283379	0.397	0.321	1.02677854268337e-43	AML cell1	LSM4
ADH5	1.43611331939055e-47	0.642421698068216	0.306	0.227	1.75679742361046e-43	AML cell1	ADH5
CYC1	1.87369013989336e-47	0.61453317173802	0.378	0.298	2.29208514813155e-43	AML cell1	CYC1
ATP6V0B	3.58853670261694e-47	0.336510831693862	0.586	0.509	4.38985694831131e-43	AML cell1	ATP6V0B
DGKZ	9.63137413172982e-47	0.697702282573208	0.338	0.26	1.17820599753451e-42	AML cell1	DGKZ
RAB4A	1.44108019176212e-46	0.546736952046091	0.303	0.225	1.7628733985826e-42	AML cell1	RAB4A
EIF6	1.53444634005711e-46	0.597414259221196	0.366	0.288	1.87708820779186e-42	AML cell1	EIF6
DDX17	1.6249612020843e-46	0.57396457980127	0.655	0.622	1.98781503850972e-42	AML cell1	DDX17
EPC1	1.77512911347353e-46	-0.275182	0.45	0.537	2.17151544451217e-42	AML cell1	EPC1
CDC123	2.99533320780029e-46	0.66346531997015	0.298	0.221	3.66419111310209e-42	AML cell1	CDC123
VPS36	3.07368689074727e-46	0.729129095001263	0.291	0.218	3.76004117345114e-42	AML cell1	VPS36
TALDO1	3.13956575269531e-46	0.299044001973954	0.604	0.541	3.84063078527217e-42	AML cell1	TALDO1
PCSK7	3.29300072259233e-46	-0.339636	0.2	0.278	4.0283277839472e-42	AML cell1	PCSK7
PAN3	3.43205412187934e-46	0.866476472676408	0.315	0.242	4.198431807295e-42	AML cell1	PAN3
DSTN	6.89231405681417e-46	0.622808775214364	0.386	0.306	8.43136778570077e-42	AML cell1	DSTN
TFDP2	8.4441340643105e-46	0.586026549268533	0.362	0.28	1.0329709200871e-41	AML cell1	TFDP2
GTF3C6	9.45246133199601e-46	0.668291919602224	0.362	0.286	1.15631959474307e-41	AML cell1	GTF3C6
EMB	1.00319857719284e-45	0.633068489905082	0.418	0.339	1.22721281948e-41	AML cell1	EMB
CALM2	1.53342171037878e-45	0.536573726602113	0.657	0.626	1.87583477830636e-41	AML cell1	CALM2
ZC3HAV1	2.06525403763124e-45	-0.337436	0.272	0.354	2.52642526423429e-41	AML cell1	ZC3HAV1
YPEL5	2.69527904989113e-45	-0.33829	0.475	0.566	3.29713486173182e-41	AML cell1	YPEL5
MED10	9.56093323509863e-45	-0.436494	0.317	0.396	1.16958896264961e-40	AML cell1	MED10
RAB11FIP1	1.12192997980942e-44	0.771566709671172	0.367	0.294	1.37245694430086e-40	AML cell1	RAB11FIP1
CTSA	2.0518647297325e-44	0.607405633572654	0.306	0.231	2.51004612388177e-40	AML cell1	CTSA
NDUFA4	2.09268640436901e-44	0.380479364247722	0.719	0.71	2.55998327846461e-40	AML cell1	NDUFA4
IRF1	2.57022364389277e-44	-0.283558	0.403	0.483	3.14415458357403e-40	AML cell1	IRF1
RHOA	3.12586296694146e-44	0.295654917638909	0.728	0.704	3.82386816745949e-40	AML cell1	RHOA
SEC11A	4.362562292357e-44	0.379505290549635	0.539	0.466	5.33672245224032e-40	AML cell1	SEC11A
MGMT	5.7832113296792e-44	0.70956810947649	0.256	0.188	7.07460241959657e-40	AML cell1	MGMT
NUTF2	6.76780601338501e-44	0.635722816091799	0.345	0.272	8.27905709617388e-40	AML cell1	NUTF2
ZRANB2	7.43027462978819e-44	0.626618855408317	0.485	0.409	9.08945495461989e-40	AML cell1	ZRANB2
PTBP1	1.25674904105777e-43	0.606642545733517	0.403	0.326	1.53738110192597e-39	AML cell1	PTBP1
ELMO1	1.3560036584589e-43	0.790682637047463	0.255	0.185	1.65879927539277e-39	AML cell1	ELMO1
TM9SF2	1.42135167148861e-43	0.652358955172591	0.317	0.243	1.73873949973202e-39	AML cell1	TM9SF2
ARHGEF2	1.61555843204161e-43	0.905406324620028	0.25	0.182	1.9763126299165e-39	AML cell1	ARHGEF2
C1ORF162	1.84602972029455e-43	-0.625917	0.204	0.274	2.25824815683632e-39	AML cell1	C1ORF162
BAZ2B	1.9537005645679e-43	0.695931214805016	0.285	0.212	2.38996190063591e-39	AML cell1	BAZ2B
CACYBP	2.21730500357378e-43	0.542226678265307	0.394	0.319	2.7124292108718e-39	AML cell1	CACYBP
GADD45GIP1	2.47762048171082e-43	0.552326939857709	0.435	0.361	3.03087313527685e-39	AML cell1	GADD45GIP1
CFLAR	4.14547541014902e-43	-0.439736	0.307	0.383	5.0711600692353e-39	AML cell1	CFLAR
WHAMM	6.14548360744277e-43	-0.599603	0.211	0.283	7.51777009698474e-39	AML cell1	WHAMM
PIP4K2A	6.36036414461353e-43	-0.587694	0.191	0.263	7.78063345810574e-39	AML cell1	PIP4K2A
MED13L	8.60935295662083e-43	0.699642172349647	0.391	0.317	1.05318214718343e-38	AML cell1	MED13L
ST13	8.82959847831274e-43	0.383700228471154	0.597	0.547	1.080124781852e-38	AML cell1	ST13
NDUFC2	1.32635445321379e-42	0.48075596070179	0.491	0.42	1.62252940261644e-38	AML cell1	NDUFC2
JUN	1.47169558875255e-42	-0.356503	0.463	0.547	1.800325213721e-38	AML cell1	JUN
N4BP2L1	2.41017160403294e-42	0.620137127211748	0.295	0.222	2.94836292321349e-38	AML cell1	N4BP2L1
PRKDC	2.52409191013249e-42	0.625368312613955	0.36	0.287	3.08772163366508e-38	AML cell1	PRKDC
PKM	2.85782496547107e-42	0.392656671651025	0.506	0.43	3.49597728026076e-38	AML cell1	PKM
SLC25A36	3.31966596302953e-42	0.680475466555504	0.401	0.326	4.06094737257402e-38	AML cell1	SLC25A36
NIFK	4.37168319025519e-42	0.621396954924233	0.292	0.219	5.34788004663917e-38	AML cell1	NIFK
CNPY2	4.4797362393763e-42	0.632200546949587	0.3	0.229	5.48006134162903e-38	AML cell1	CNPY2
TAF9	1.06156977016143e-41	0.519647589809755	0.394	0.318	1.29861829983848e-37	AML cell1	TAF9
UBALD2	1.2384478447117e-41	-0.352491	0.382	0.463	1.51499324843582e-37	AML cell1	UBALD2
PRKCSH	1.70796320335253e-41	0.701285877617689	0.306	0.236	2.08935138666116e-37	AML cell1	PRKCSH
GIT2	2.31242038110291e-41	0.693575983890611	0.294	0.222	2.82878385220319e-37	AML cell1	GIT2
TMEM14C	2.83416778699109e-41	0.293572155953339	0.401	0.32	3.4670374538262e-37	AML cell1	TMEM14C
CCNDBP1	3.46149956544e-41	-0.508485	0.292	0.361	4.23445241840276e-37	AML cell1	CCNDBP1
BIRC2	4.18652003985419e-41	-0.515604	0.194	0.265	5.12136996475363e-37	AML cell1	BIRC2
ZCRB1	4.98051825417248e-41	0.561261517769786	0.348	0.272	6.09266798032919e-37	AML cell1	ZCRB1
UGP2	1.05264825333314e-40	0.662571237184922	0.323	0.251	1.28770460830243e-36	AML cell1	UGP2
PTP4A2	1.32167917233229e-40	-0.291908	0.592	0.677	1.61681013151409e-36	AML cell1	PTP4A2
TPRKB	1.33670021128132e-40	0.654954161141349	0.276	0.208	1.63518536846044e-36	AML cell1	TPRKB
ERGIC3	1.49059533006324e-40	0.574993944273092	0.356	0.284	1.82344526726637e-36	AML cell1	ERGIC3
COX7A2	2.48646024925761e-40	0.397945052490766	0.681	0.666	3.04168682291683e-36	AML cell1	COX7A2
ZNF207	2.9956481451285e-40	0.511627266786686	0.588	0.53	3.6645763759357e-36	AML cell1	ZNF207
TWISTNB	4.32781041410472e-40	0.691712370696649	0.298	0.226	5.2942104795743e-36	AML cell1	TWISTNB
GADD45B	6.01212795752221e-40	-0.580035	0.244	0.312	7.35463613043691e-36	AML cell1	GADD45B
PGLS	6.10414630871921e-40	0.357697967120913	0.487	0.402	7.46720217945621e-36	AML cell1	PGLS
MTF2	7.63714162900237e-40	0.679930711511169	0.306	0.236	9.3425153547586e-36	AML cell1	MTF2
MARCKSL1	8.95884334825097e-40	0.499164621791747	0.337	0.265	1.09593530679154e-35	AML cell1	MARCKSL1
TLN1	1.28250563426524e-39	-0.4435	0.36	0.431	1.56888914239666e-35	AML cell1	TLN1
IER2	3.02618413072958e-39	-0.399681	0.495	0.576	3.7019310471215e-35	AML cell1	IER2
ZNF394	3.40983165987208e-39	-0.37431	0.212	0.283	4.17124706952151e-35	AML cell1	ZNF394
RPN1	3.68525864731734e-39	0.680046459671046	0.294	0.227	4.50817690326331e-35	AML cell1	RPN1
ILF3	3.83381005782371e-39	0.569350738646453	0.483	0.412	4.68989984373574e-35	AML cell1	ILF3
EFHD2	3.83755235494586e-39	-1.05395	0.32	0.369	4.69447779580527e-35	AML cell1	EFHD2
SUPT16H	4.5274664592945e-39	0.602185095363845	0.322	0.253	5.53844971965496e-35	AML cell1	SUPT16H
SNRPD2	7.41774988181495e-39	0.33997619412411	0.692	0.631	9.07413343042423e-35	AML cell1	SNRPD2
RPL17	9.59230928062238e-39	-0.74678	0.546	0.581	1.17342719429854e-34	AML cell1	RPL17
PHF14	1.12645103359073e-38	0.690182387309618	0.277	0.208	1.37798754939154e-34	AML cell1	PHF14
TMED2	1.15594390125493e-38	0.472829072088619	0.417	0.344	1.41406617440515e-34	AML cell1	TMED2
EID1	1.39173723321335e-38	0.389440367234865	0.578	0.526	1.70251215738989e-34	AML cell1	EID1
PSMB9	2.03380555362727e-38	-0.515695	0.351	0.413	2.48795433375224e-34	AML cell1	PSMB9
PCBP2	2.08920265016993e-38	0.280858426571349	0.741	0.738	2.55572160195288e-34	AML cell1	PCBP2
GALNT1	2.52244338400839e-38	0.556118971003827	0.27	0.201	3.08570499165747e-34	AML cell1	GALNT1
EMP3	2.63745959674689e-38	-0.315672	0.536	0.601	3.22640432470047e-34	AML cell1	EMP3
JUND	3.61737511839305e-38	-0.416531	0.725	0.814	4.42513498233021e-34	AML cell1	JUND
SNRNP70	3.67782378160323e-38	0.636230871566839	0.404	0.334	4.49908183203523e-34	AML cell1	SNRNP70
PITHD1	4.25341899257656e-38	-0.594489	0.241	0.309	5.2032074536189e-34	AML cell1	PITHD1
TMED10	4.89122483289164e-38	0.53605306743448	0.424	0.358	5.98343533807635e-34	AML cell1	TMED10
PDCD6	5.61150615773008e-38	0.530496945137378	0.399	0.329	6.8645554827512e-34	AML cell1	PDCD6
CMTM3	6.1503004984677e-38	0.546468787409822	0.27	0.201	7.52366259977554e-34	AML cell1	CMTM3
IQGAP1	7.2284207801187e-38	-0.403679	0.42	0.488	8.84252714031921e-34	AML cell1	IQGAP1
TANK	9.43753469232324e-38	-0.424149	0.208	0.277	1.1544936189119e-33	AML cell1	TANK
LRPAP1	2.11433530324133e-37	0.591728762120168	0.39	0.323	2.58646637645511e-33	AML cell1	LRPAP1
NUDC	2.34973286248252e-37	0.546781900413304	0.378	0.309	2.87442821067486e-33	AML cell1	NUDC
TMEM219	2.52299201229135e-37	0.391252061974588	0.436	0.356	3.086376128636e-33	AML cell1	TMEM219
ARHGAP4	2.77171285022827e-37	0.652563912121383	0.374	0.302	3.39063632968425e-33	AML cell1	ARHGAP4
ATXN10	3.26578851848396e-37	0.577401154348241	0.29	0.224	3.99503909466143e-33	AML cell1	ATXN10
SNX5	4.01035266764403e-37	0.536481928934824	0.284	0.214	4.90586441832894e-33	AML cell1	SNX5
METAP2	4.35697743757424e-37	0.525406397816362	0.394	0.32	5.32989049938456e-33	AML cell1	METAP2
DNAJB11	5.30851848902401e-37	0.630377285366867	0.267	0.203	6.49391066762308e-33	AML cell1	DNAJB11
TXNDC17	5.98409598296674e-37	0.687154335264256	0.278	0.213	7.32034461596321e-33	AML cell1	TXNDC17
BCAS2	6.12801392071613e-37	-0.561878	0.257	0.323	7.49639942921204e-33	AML cell1	BCAS2
HNRNPH1	7.56711460276552e-37	0.426520708422114	0.69	0.658	9.25685129356306e-33	AML cell1	HNRNPH1
YWHAQ	9.47546544416634e-37	0.435345206330454	0.502	0.443	1.15913368778487e-32	AML cell1	YWHAQ
PRDX6	1.19730318036591e-36	0.320016018280977	0.611	0.562	1.46466098054162e-32	AML cell1	PRDX6
ZFAND1	1.35190630307491e-36	0.531488977627204	0.253	0.187	1.65378698055154e-32	AML cell1	ZFAND1
ABHD17A	1.6288770427227e-36	-0.514109	0.243	0.309	1.99260528636267e-32	AML cell1	ABHD17A
NUDCD2	1.68417069639882e-36	0.554866654570751	0.289	0.221	2.06024601290467e-32	AML cell1	NUDCD2
TMEM30A	2.94586652219811e-36	0.699372173813123	0.262	0.198	3.60367851660494e-32	AML cell1	TMEM30A
CHD4	3.88665235892325e-36	0.621692533262502	0.389	0.32	4.75454183067081e-32	AML cell1	CHD4
TMCO1	6.08981959467166e-36	0.574098303622342	0.311	0.243	7.44967631016184e-32	AML cell1	TMCO1
PFDN2	6.37586694946037e-36	0.419283223019225	0.472	0.409	7.79959803927487e-32	AML cell1	PFDN2
LAMTOR2	7.06393158548944e-36	0.609233853050139	0.35	0.284	8.64130750852923e-32	AML cell1	LAMTOR2
FBXO7	7.34454992958138e-36	-0.655999	0.349	0.405	8.98458792885691e-32	AML cell1	FBXO7
G3BP1	9.20477584129403e-36	0.655141811197886	0.319	0.252	1.1260202286655e-31	AML cell1	G3BP1
RIOK3	9.43369351836787e-36	-0.296535	0.351	0.425	1.15402372810194e-31	AML cell1	RIOK3
NDUFS8	1.01894239558141e-35	0.485704866190627	0.425	0.356	1.24647223251474e-31	AML cell1	NDUFS8
COX6C	1.05722115200797e-35	0.388613256580269	0.691	0.665	1.29329863525135e-31	AML cell1	COX6C
TARDBP	1.3262488433431e-35	0.760369061774868	0.269	0.206	1.62240021006162e-31	AML cell1	TARDBP
HIF1A	1.66257936265511e-35	-0.434211	0.326	0.391	2.03383333433599e-31	AML cell1	HIF1A
HDLBP	2.28191282592949e-35	0.574896879130175	0.284	0.222	2.79146395995954e-31	AML cell1	HDLBP
MRPS21	2.78563770784535e-35	0.455535430815955	0.471	0.401	3.40767060800722e-31	AML cell1	MRPS21
CAPNS1	3.23413056745526e-35	0.39733683126718	0.406	0.333	3.95631192316802e-31	AML cell1	CAPNS1
CKLF	3.31442954264118e-35	0.29958998099082	0.38	0.306	4.05454165951295e-31	AML cell1	CKLF
YWHAH	5.34869317546688e-35	0.309868790279593	0.381	0.306	6.54305636154864e-31	AML cell1	YWHAH
KPNB1	6.00861359876619e-35	0.509139204504019	0.427	0.361	7.35033701537068e-31	AML cell1	KPNB1
ISCU	6.25566425790483e-35	-0.305165	0.389	0.462	7.65255408669498e-31	AML cell1	ISCU
ARHGAP30	6.54997522808757e-35	-0.447292	0.206	0.27	8.01258469651952e-31	AML cell1	ARHGAP30
HDGF	6.80266884848911e-35	0.307156250769346	0.409	0.332	8.32170480235673e-31	AML cell1	HDGF
CPNE1	7.18991897866334e-35	0.530902916000977	0.356	0.287	8.79542788659887e-31	AML cell1	CPNE1
DAZAP2	7.2715964597522e-35	-0.255387	0.542	0.608	8.89534394921487e-31	AML cell1	DAZAP2
TPP1	9.50196596965914e-35	0.556053831560208	0.304	0.238	1.1623754970684e-30	AML cell1	TPP1
RNASEH2C	1.05948935904034e-34	0.58148378297514	0.39	0.328	1.29607333291405e-30	AML cell1	RNASEH2C
MED28	1.22337112498096e-34	0.604380183422425	0.345	0.278	1.49654989718921e-30	AML cell1	MED28
SMDT1	1.26412830881019e-34	-0.325415	0.464	0.517	1.54640816016751e-30	AML cell1	SMDT1
POLR2G	2.34229866395083e-34	0.571319219745815	0.298	0.232	2.86533395561105e-30	AML cell1	POLR2G
RAB8A	3.45245682479152e-34	0.500830677081861	0.356	0.289	4.22339043376746e-30	AML cell1	RAB8A
ZBTB44	3.77263055827476e-34	0.728779787276353	0.261	0.2	4.61505896193752e-30	AML cell1	ZBTB44
GCC2	6.61143394566617e-34	-0.286228	0.362	0.429	8.08776714573343e-30	AML cell1	GCC2
MAZ	7.55606735057034e-34	0.425706998848233	0.443	0.374	9.2433371899527e-30	AML cell1	MAZ
TRAPPC6A	8.53155692857439e-34	0.521160450640604	0.315	0.248	1.04366535907251e-29	AML cell1	TRAPPC6A
HTATSF1	9.55409069762842e-34	0.605213833389893	0.268	0.205	1.16875191504088e-29	AML cell1	HTATSF1
LIMS1	1.05338091323776e-33	0.435025513497853	0.346	0.28	1.28860087116375e-29	AML cell1	LIMS1
PLP2	1.21146591498963e-33	0.518990462021147	0.451	0.393	1.48198625380682e-29	AML cell1	PLP2
GLO1	1.42405257612089e-33	0.626822850913257	0.269	0.208	1.74204351636869e-29	AML cell1	GLO1
UFC1	2.08072687765127e-33	0.336674250965106	0.563	0.511	2.5453531894308e-29	AML cell1	UFC1
HNRNPR	3.38870972265857e-33	0.419025081709655	0.518	0.457	4.14540860372823e-29	AML cell1	HNRNPR
ERP29	3.82221223267546e-33	0.41500043670272	0.642	0.612	4.67571222423189e-29	AML cell1	ERP29
PPIP5K2	4.23081636766011e-33	0.643144046479107	0.284	0.222	5.17555766255862e-29	AML cell1	PPIP5K2
TRMT112	5.46249522676343e-33	0.445483301316575	0.523	0.473	6.6822704108997e-29	AML cell1	TRMT112
TGFB1	5.47016636772764e-33	-0.536423	0.343	0.402	6.69165451764122e-29	AML cell1	TGFB1
CALCOCO2	6.1021971566569e-33	0.667868734783037	0.347	0.288	7.46481778173839e-29	AML cell1	CALCOCO2
TOMM22	6.63678953591814e-33	0.396656520641513	0.414	0.341	8.11878463928867e-29	AML cell1	TOMM22
SNRPB	6.84452351882137e-33	0.385075755539417	0.591	0.544	8.37290562057418e-29	AML cell1	SNRPB
UBE2H	7.09539818557908e-33	-0.515445	0.204	0.268	8.67980060041889e-29	AML cell1	UBE2H
EIF3I	1.02369872499258e-32	0.399423172659383	0.493	0.426	1.25229065028342e-28	AML cell1	EIF3I
SUCLG1	2.17072374726633e-32	0.60003551064589	0.295	0.232	2.6554463600309e-28	AML cell1	SUCLG1
SLIRP	3.0173364942348e-32	0.79078192734892	0.303	0.245	3.69110773339743e-28	AML cell1	SLIRP
RAD23A	3.05509467622239e-32	-0.680713	0.385	0.434	3.73729731742285e-28	AML cell1	RAD23A
KPNA2	3.20262247045604e-32	0.547448200055182	0.256	0.195	3.91776806810887e-28	AML cell1	KPNA2
CCAR1	3.53497433518964e-32	0.603276103675229	0.307	0.242	4.32433410423748e-28	AML cell1	CCAR1
VMP1	3.53920413182618e-32	0.687607291422333	0.404	0.342	4.32950841446296e-28	AML cell1	VMP1
NDUFS6	3.60439257852916e-32	0.503969972730583	0.442	0.383	4.40925344131472e-28	AML cell1	NDUFS6
ANAPC11	3.74343796904701e-32	0.548539687186838	0.414	0.354	4.57934766753521e-28	AML cell1	ANAPC11
GNB2	4.67265597442163e-32	-0.412789	0.359	0.422	5.71606005350998e-28	AML cell1	GNB2
PRKACB	4.7793724727658e-32	0.527040838100828	0.258	0.195	5.8466063459344e-28	AML cell1	PRKACB
GNB1	4.78372693873761e-32	0.40215027458151	0.407	0.341	5.85193316415772e-28	AML cell1	GNB1
SELL	5.49801186326496e-32	-0.462856	0.333	0.395	6.72571791233202e-28	AML cell1	SELL
TIMM8B	5.88251183639564e-32	0.716152124690655	0.281	0.221	7.19607672946279e-28	AML cell1	TIMM8B
MLF2	6.01073741871376e-32	0.484321051642395	0.41	0.347	7.35293508431254e-28	AML cell1	MLF2
NUFIP2	6.25426388918349e-32	0.709615344353767	0.377	0.317	7.65084101563817e-28	AML cell1	NUFIP2
SFT2D2	7.24317333425064e-32	0.799802185716488	0.266	0.208	8.86057393978881e-28	AML cell1	SFT2D2
MBD2	9.16718953686242e-32	-0.571972	0.223	0.282	1.12142229604438e-27	AML cell1	MBD2
THOC7	9.28912770298963e-32	0.491559456772817	0.406	0.345	1.13633899190672e-27	AML cell1	THOC7
HNRNPK	9.43071222339292e-32	0.267446640492713	0.746	0.741	1.15365902628766e-27	AML cell1	HNRNPK
COMMD6	9.65796549860842e-32	0.279233804477319	0.737	0.714	1.18145891944477e-27	AML cell1	COMMD6
SH3BGRL	1.14157386542655e-31	0.317921264443418	0.593	0.543	1.3964873095763e-27	AML cell1	SH3BGRL
SPG7	1.44380664239106e-31	0.839246363191088	0.252	0.193	1.76620866563699e-27	AML cell1	SPG7
GTF2A2	1.67536344744362e-31	0.500554807469128	0.44	0.383	2.04947210525778e-27	AML cell1	GTF2A2
MKRN1	1.67557073945821e-31	-0.408841	0.279	0.343	2.04972568557922e-27	AML cell1	MKRN1
PCM1	1.85645427029756e-31	0.538469099822794	0.502	0.445	2.271000508855e-27	AML cell1	PCM1
NKTR	2.12816209639358e-31	0.72321635876998	0.546	0.499	2.60338069251827e-27	AML cell1	NKTR
ARPC1B	2.40958860947133e-31	-0.485825	0.49	0.524	2.94764974596628e-27	AML cell1	ARPC1B
PICALM	3.8811486482321e-31	-0.415965	0.215	0.277	4.74780914138233e-27	AML cell1	PICALM
MRPS16	5.1752811457312e-31	0.634559483888069	0.267	0.209	6.33092142557297e-27	AML cell1	MRPS16
PHIP	6.73624792725085e-31	0.658176730003371	0.452	0.397	8.24045208940596e-27	AML cell1	PHIP
MRPS18C	7.51030081290703e-31	0.70748458516122	0.268	0.211	9.18735098442917e-27	AML cell1	MRPS18C
CSF3R	9.55546053059474e-31	-0.482749	0.319	0.243	1.16891948670765e-26	AML cell1	CSF3R
TCERG1	1.27851828506546e-30	0.670179327257958	0.283	0.222	1.56401141812058e-26	AML cell1	TCERG1
HERC1	1.34334782876725e-30	-0.297557	0.233	0.298	1.64331739893098e-26	AML cell1	HERC1
SLC38A2	1.39787959446594e-30	0.509452191060757	0.455	0.391	1.71002610791018e-26	AML cell1	SLC38A2
MACF1	1.44418972716485e-30	0.662954232803111	0.424	0.363	1.76667729324076e-26	AML cell1	MACF1
TMEM165	1.67311646504476e-30	0.540359091862491	0.33	0.267	2.04672337168926e-26	AML cell1	TMEM165
TBL1XR1	1.76178797355414e-30	0.551981487961518	0.344	0.28	2.15519522804878e-26	AML cell1	TBL1XR1
SUGT1	1.84529785519064e-30	0.60852381865662	0.288	0.227	2.25735286625471e-26	AML cell1	SUGT1
DDB1	2.99504030269726e-30	0.639876651705261	0.296	0.237	3.66383280228955e-26	AML cell1	DDB1
FBL	3.09742845022018e-30	0.427124145975573	0.437	0.367	3.78908422315434e-26	AML cell1	FBL
PDCD4	3.7265282507457e-30	-0.379899	0.375	0.43	4.55866200913721e-26	AML cell1	PDCD4
SPAG7	5.11290053088235e-30	0.445150394270797	0.299	0.235	6.25461121942837e-26	AML cell1	SPAG7
MPLKIP	5.50955620151075e-30	0.591915615680991	0.264	0.206	6.7398401013081e-26	AML cell1	MPLKIP
RNH1	6.65484250808054e-30	0.423917075581632	0.406	0.338	8.14086884013492e-26	AML cell1	RNH1
CAMTA1	8.85909346668298e-30	0.480524296453232	0.336	0.273	1.08373290377933e-25	AML cell1	CAMTA1
XPO1	1.00690779590651e-29	0.661670144548278	0.302	0.243	1.23175030673243e-25	AML cell1	XPO1
EIF5B	1.71976621023191e-29	0.567269562292668	0.377	0.316	2.10379000497669e-25	AML cell1	EIF5B
DDX52	2.22886830268707e-29	0.656525487051706	0.259	0.202	2.7265745946771e-25	AML cell1	DDX52
DENR	3.39115582346472e-29	0.556598212141299	0.315	0.253	4.14840091884439e-25	AML cell1	DENR
CCT7	3.52289917271343e-29	0.534953228913838	0.365	0.306	4.30956255798034e-25	AML cell1	CCT7
NDUFS5	4.42126079403943e-29	0.306647017935205	0.628	0.577	5.40852832934843e-25	AML cell1	NDUFS5
CALM3	4.71487338256168e-29	-0.269141	0.453	0.512	5.76770460888771e-25	AML cell1	CALM3
CSNK2A1	6.08824531668934e-29	0.662729831113691	0.285	0.229	7.44775049590606e-25	AML cell1	CSNK2A1
KDELR2	6.57524872048993e-29	0.487304084375461	0.33	0.271	8.04350175977534e-25	AML cell1	KDELR2
UPF2	8.80624208147458e-29	0.773302422909071	0.33	0.275	1.07726759382679e-24	AML cell1	UPF2
PTPN1	9.11102708024106e-29	-0.334821	0.202	0.263	1.11455194272589e-24	AML cell1	PTPN1
PDCD5	9.39834954001824e-29	0.530892256583225	0.34	0.278	1.14970009923043e-24	AML cell1	PDCD5
FUS	1.35129919211937e-28	0.438122038507821	0.713	0.689	1.65304430171962e-24	AML cell1	FUS
DNAJC2	1.68691037312711e-28	0.559688170916697	0.311	0.249	2.0635974594464e-24	AML cell1	DNAJC2
HMGB2	2.03782839832469e-28	0.302230027373629	0.564	0.52	2.49287547967059e-24	AML cell1	HMGB2
SNRPG	2.10128122919427e-28	0.495026365971685	0.491	0.438	2.57049732767335e-24	AML cell1	SNRPG
INTS10	2.96611866245561e-28	0.539980394585487	0.254	0.197	3.62845295978194e-24	AML cell1	INTS10
LMAN2	3.15815086669118e-28	0.421947998509717	0.391	0.329	3.86336595522332e-24	AML cell1	LMAN2
SFT2D1	3.97125429027751e-28	0.545776686862607	0.256	0.199	4.85803537329647e-24	AML cell1	SFT2D1
IREB2	4.4718500692839e-28	0.677578369318669	0.287	0.23	5.470414189755e-24	AML cell1	IREB2
ARL4A	5.080483251679e-28	-0.627652	0.267	0.325	6.21495516177892e-24	AML cell1	ARL4A
ATP6AP1	5.73933526730619e-28	0.558579342159909	0.269	0.212	7.02092883249566e-24	AML cell1	ATP6AP1
DNMT1	6.45079516541242e-28	0.712957049062802	0.28	0.226	7.89125772584902e-24	AML cell1	DNMT1
CNTRL	7.53948352452287e-28	0.59994990506378	0.298	0.239	9.22305019554882e-24	AML cell1	CNTRL
TXN2	7.92200185491441e-28	0.486967527652064	0.353	0.294	9.6909848691168e-24	AML cell1	TXN2
NECAP2	9.72505995968382e-28	-0.421935	0.22	0.276	1.18966658486812e-23	AML cell1	NECAP2
PPHLN1	1.05296495625163e-27	0.424571035480417	0.413	0.351	1.28809203098262e-23	AML cell1	PPHLN1
SKAP2	1.80130205650067e-27	0.417768082564142	0.271	0.21	2.20353280571727e-23	AML cell1	SKAP2
CSK	2.02169971304202e-27	-0.436719	0.253	0.305	2.4731452589643e-23	AML cell1	CSK
DNAJC4	2.15587667589983e-27	0.422475627653691	0.297	0.236	2.63728393762827e-23	AML cell1	DNAJC4
SCAMP2	2.23199821920811e-27	0.518472732903526	0.278	0.22	2.73040342155729e-23	AML cell1	SCAMP2
XRCC6	2.28916626554871e-27	0.400764719780106	0.492	0.436	2.80033709264574e-23	AML cell1	XRCC6
FXR1	2.41238053721592e-27	0.421597438634332	0.455	0.396	2.95106511117624e-23	AML cell1	FXR1
PRMT2	2.73976960231159e-27	-0.273725	0.314	0.37	3.35156015450777e-23	AML cell1	PRMT2
PMF1	2.74960755124116e-27	0.444414032964786	0.253	0.197	3.36359491743331e-23	AML cell1	PMF1
UBA6	2.86089194989889e-27	0.693383133649349	0.254	0.2	3.49972912231131e-23	AML cell1	UBA6
SRSF1	3.53510317236873e-27	0.58791436144765	0.315	0.257	4.32449171075867e-23	AML cell1	SRSF1
CIR1	3.5781399740614e-27	-0.276037	0.338	0.399	4.37713863026931e-23	AML cell1	CIR1
NOP58	3.81218652138336e-27	0.398876534538997	0.375	0.311	4.66344777160826e-23	AML cell1	NOP58
SH3BGRL3	4.68872889080924e-27	-0.341479	0.779	0.83	5.73572205212694e-23	AML cell1	SH3BGRL3
JPX	6.53523430911682e-27	0.623885951568709	0.258	0.202	7.9945521303426e-23	AML cell1	JPX
NRIP1	7.56986748249375e-27	0.646628923897764	0.257	0.203	9.26021889133461e-23	AML cell1	NRIP1
CELF1	9.15676142725992e-27	0.7275143276599	0.381	0.322	1.12014662539671e-22	AML cell1	CELF1
MRPL21	1.0472916959428e-26	0.518953928573975	0.279	0.222	1.28115193164683e-22	AML cell1	MRPL21
SRSF6	1.20436381192834e-26	0.476999296660814	0.37	0.31	1.47329825113194e-22	AML cell1	SRSF6
MRPL11	1.52144753503533e-26	0.503258605766189	0.308	0.249	1.86118676960872e-22	AML cell1	MRPL11
FDFT1	1.79588121780831e-26	0.547879986631698	0.303	0.246	2.19690149374491e-22	AML cell1	FDFT1
PRPF8	1.91728847939708e-26	0.655007995318478	0.346	0.289	2.34541899684644e-22	AML cell1	PRPF8
PARVG	2.11294142042309e-26	0.624100242374904	0.278	0.22	2.58476123960356e-22	AML cell1	PARVG
C1ORF43	2.55482006519664e-26	0.464236346087268	0.358	0.299	3.12531138575505e-22	AML cell1	C1ORF43
ANKLE2	3.6439540612765e-26	0.715021531595423	0.262	0.209	4.45764900315954e-22	AML cell1	ANKLE2
RHOG	3.69698485727046e-26	-0.415143	0.386	0.438	4.52252157589895e-22	AML cell1	RHOG
DAZAP1	3.73549748805609e-26	0.499088529658931	0.342	0.284	4.56963407713902e-22	AML cell1	DAZAP1
COPE	4.13895074727522e-26	0.400229331900467	0.558	0.517	5.06317844914178e-22	AML cell1	COPE
ATP1B3	4.16114648193218e-26	0.351600766938608	0.367	0.305	5.09033049134763e-22	AML cell1	ATP1B3
TSN	4.59617818098354e-26	0.514695566836187	0.27	0.214	5.62250476879717e-22	AML cell1	TSN
SNRPB2	4.78538984840008e-26	0.37758592035883	0.46	0.401	5.85396740154782e-22	AML cell1	SNRPB2
HADHA	5.17819038019194e-26	0.43177425669789	0.475	0.421	6.3344802920888e-22	AML cell1	HADHA
ZNF428	5.90861379437932e-26	0.482199712705982	0.314	0.256	7.22800725466422e-22	AML cell1	ZNF428
INPP5D	6.27120508091424e-26	0.580447817816798	0.305	0.247	7.67156517548239e-22	AML cell1	INPP5D
FYTTD1	6.31769731290236e-26	0.479038748012182	0.266	0.209	7.72843912287345e-22	AML cell1	FYTTD1
OCIAD1	6.66011746256457e-26	0.464451836513114	0.442	0.389	8.14732169195523e-22	AML cell1	OCIAD1
BUD31	6.77076488573789e-26	-0.297842	0.35	0.41	8.28267668472316e-22	AML cell1	BUD31
FCGRT	9.40192964992596e-26	0.409921351670862	0.321	0.265	1.15013805407544e-21	AML cell1	FCGRT
WDR83OS	9.76959748586007e-26	0.401969411237031	0.544	0.496	1.19511486044526e-21	AML cell1	WDR83OS
PGAM1	9.98193395417879e-26	0.384981512234297	0.396	0.337	1.22108998061469e-21	AML cell1	PGAM1
TMEM256	1.0217521304626e-25	0.408508730650835	0.368	0.308	1.24990938119489e-21	AML cell1	TMEM256
FERMT3	1.36473076942753e-25	0.325475947432033	0.393	0.333	1.6694751502407e-21	AML cell1	FERMT3
VPS29	1.61604333768754e-25	0.466317951513602	0.44	0.387	1.97690581499317e-21	AML cell1	VPS29
SENP6	1.80064251935256e-25	0.650593918737231	0.337	0.285	2.20272599392398e-21	AML cell1	SENP6
FDPS	1.93919915824321e-25	0.629228792537383	0.299	0.247	2.37222233027892e-21	AML cell1	FDPS
ATP6V0D1	2.34345867396134e-25	-0.374952	0.231	0.286	2.8667529958569e-21	AML cell1	ATP6V0D1
MRPL22	2.51051420960203e-25	0.468411880303502	0.266	0.211	3.07111203260616e-21	AML cell1	MRPL22
RASSF1	2.90884860632159e-25	0.404432759007197	0.312	0.251	3.5583945001132e-21	AML cell1	RASSF1
GTF2B	3.35573339992555e-25	-0.374892	0.241	0.295	4.10506866812893e-21	AML cell1	GTF2B
TMEM147	3.55204628288775e-25	0.540681740308664	0.297	0.242	4.34521821785658e-21	AML cell1	TMEM147
RNF181	3.76056352768736e-25	0.4726254765595	0.355	0.297	4.60029736341995e-21	AML cell1	RNF181
POLR2L	5.08160013718944e-25	0.467946550038884	0.485	0.439	6.21632144782385e-21	AML cell1	POLR2L
PRPF38A	5.09752512657192e-25	0.535772107010622	0.263	0.209	6.23580248733543e-21	AML cell1	PRPF38A
PTPN7	8.99787125303399e-25	0.615341827018034	0.304	0.248	1.10070959038365e-20	AML cell1	PTPN7
GTF3A	1.08882519902566e-24	0.277191938281777	0.609	0.572	1.33195986596808e-20	AML cell1	GTF3A
NDUFAF3	1.14324392310574e-24	0.516211831863228	0.329	0.276	1.39853029113525e-20	AML cell1	NDUFAF3
RTF1	1.32095820122339e-24	0.463489315074196	0.412	0.355	1.61592816755658e-20	AML cell1	RTF1
PKN1	1.54116385640956e-24	0.430080983268889	0.332	0.272	1.88530574554581e-20	AML cell1	PKN1
THUMPD1	1.99297094540172e-24	-0.299993	0.214	0.269	2.43800135750993e-20	AML cell1	THUMPD1
ETFA	2.22724809747006e-24	0.485242857544905	0.298	0.244	2.72459259763513e-20	AML cell1	ETFA
CCDC59	2.26148411552091e-24	-0.32269	0.363	0.413	2.76647351851673e-20	AML cell1	CCDC59
REEP5	2.54556442315779e-24	-0.316281	0.232	0.287	3.11398895884892e-20	AML cell1	REEP5
NEDD8	3.47491566693101e-24	0.349645831222778	0.574	0.539	4.2508643353567e-20	AML cell1	NEDD8
XRCC5	3.75970707790323e-24	0.405811119176771	0.511	0.464	4.59924966839902e-20	AML cell1	XRCC5
GLUD1	3.86529874688572e-24	0.525393278975427	0.255	0.201	4.7284199570653e-20	AML cell1	GLUD1
RSBN1	3.88153470794577e-24	-0.313116	0.198	0.252	4.74828140823006e-20	AML cell1	RSBN1
AML cell1S	4.69061211910735e-24	0.486718450122875	0.252	0.2	5.73802580530403e-20	AML cell1	AML cell1S
TXNDC12	5.05201728252003e-24	0.441471473259701	0.256	0.202	6.18013274170675e-20	AML cell1	TXNDC12
PDS5A	5.06001432988983e-24	0.596241617127401	0.286	0.232	6.18991552975423e-20	AML cell1	PDS5A
MRPS34	6.7583580391107e-24	0.448330719507437	0.334	0.277	8.26749938924412e-20	AML cell1	MRPS34
DPP7	7.20265955488535e-24	0.4332466667339	0.425	0.369	8.81101343349125e-20	AML cell1	DPP7
FUBP1	7.60907674371645e-24	0.53829519851401	0.339	0.284	9.30818358058833e-20	AML cell1	FUBP1
CAPZB	8.65798282401554e-24	-0.264666	0.506	0.548	1.05913103886182e-19	AML cell1	CAPZB
PFDN4	9.38047824021166e-24	0.471838766020689	0.305	0.251	1.14751390312509e-19	AML cell1	PFDN4
DDT	1.15493471425504e-23	0.325449320302035	0.528	0.484	1.4128316359482e-19	AML cell1	DDT
RAC2	1.20182314697444e-23	-0.306411	0.532	0.568	1.47019025569383e-19	AML cell1	RAC2
SDHD	1.25113741471463e-23	0.529046803147957	0.273	0.22	1.53051639942041e-19	AML cell1	SDHD
NFATC2IP	1.91673542984625e-23	0.775715976568721	0.263	0.214	2.34474245133092e-19	AML cell1	NFATC2IP
OS9	3.06496911261185e-23	0.465308717481999	0.348	0.292	3.74937671545808e-19	AML cell1	OS9
PAFAH1B2	3.17167608174345e-23	0.628103579536656	0.282	0.231	3.87991135079677e-19	AML cell1	PAFAH1B2
MRPL42	3.93564027712627e-23	0.564010918604674	0.258	0.207	4.81446875100857e-19	AML cell1	MRPL42
CNST	5.21826688041453e-23	0.593544153091772	0.253	0.203	6.38350587481109e-19	AML cell1	CNST
PPP2R1A	6.21513454003264e-23	0.472465152555989	0.262	0.208	7.60297408282193e-19	AML cell1	PPP2R1A
PABPC4	6.28417549698622e-23	0.474374210068788	0.352	0.297	7.68743188546324e-19	AML cell1	PABPC4
NUCKS1	6.30241610233967e-23	0.422471618464956	0.509	0.463	7.70974561799211e-19	AML cell1	NUCKS1
LRRFIP1	6.68319551043174e-23	0.321199633299842	0.623	0.565	8.17555306791114e-19	AML cell1	LRRFIP1
PPM1G	6.77225440664705e-23	0.359951271406655	0.402	0.347	8.28449881565134e-19	AML cell1	PPM1G
EIF2S3	7.1898293211247e-23	0.315294641255783	0.551	0.501	8.79531820853185e-19	AML cell1	EIF2S3
NT5C	7.25259795998145e-23	0.455118536673564	0.295	0.238	8.87210308444531e-19	AML cell1	NT5C
TM9SF3	8.44894341654302e-23	0.510979304791278	0.364	0.313	1.03355924814571e-18	AML cell1	TM9SF3
EIF3J	8.67231177583422e-23	0.537503549554969	0.321	0.27	1.0608838995378e-18	AML cell1	EIF3J
ATF4	8.82922227785283e-23	0.352061514379817	0.488	0.434	1.08007876124974e-18	AML cell1	ATF4
CBX3	1.18575355664512e-22	0.401328794697619	0.533	0.497	1.45053232584398e-18	AML cell1	CBX3
MIF	2.23338887517476e-22	0.31218276330789	0.48	0.41	2.73210461100128e-18	AML cell1	MIF
SUN2	2.61519703935202e-22	-0.274897	0.234	0.286	3.19917053823933e-18	AML cell1	SUN2
TYMP	3.55837420226692e-22	-1.00154	0.213	0.25	4.35295916163313e-18	AML cell1	TYMP
BLOC1S1	3.72774999909753e-22	-0.273336	0.377	0.429	4.56015657389601e-18	AML cell1	BLOC1S1
RPAIN	4.02987649624455e-22	0.47315525525508	0.294	0.241	4.92974791785596e-18	AML cell1	RPAIN
CEBPZOS	4.72913750837964e-22	0.45680622438298	0.264	0.212	5.78515391400082e-18	AML cell1	CEBPZOS
ATRAID	7.14642160605962e-22	0.340004217574699	0.381	0.323	8.74221755069273e-18	AML cell1	ATRAID
ANKRD13D	7.49278674159371e-22	0.733680507566099	0.276	0.224	9.16592602099158e-18	AML cell1	ANKRD13D
RNASET2	1.01804744693969e-21	0.287816590118036	0.555	0.5	1.24537744184132e-17	AML cell1	RNASET2
SPCS2	1.05226569629841e-21	0.266269522082276	0.465	0.411	1.28723662628185e-17	AML cell1	SPCS2
RALBP1	1.40958516260467e-21	0.453714906880218	0.348	0.297	1.72434552941429e-17	AML cell1	RALBP1
FNTA	1.52934286337208e-21	0.501745190359759	0.257	0.205	1.87084512476307e-17	AML cell1	FNTA
SSH2	1.64507093669194e-21	-0.273262	0.275	0.327	2.01241527685526e-17	AML cell1	SSH2
THOC2	1.78955123808252e-21	0.516824337770071	0.339	0.286	2.18915802954634e-17	AML cell1	THOC2
MAP2K3	2.49743822036605e-21	-0.561718	0.29	0.331	3.05511617497379e-17	AML cell1	MAP2K3
OSTF1	3.30160217229829e-21	-0.38925	0.268	0.312	4.03884993737249e-17	AML cell1	OSTF1
TTC17	3.79091165010694e-21	0.625536807493962	0.282	0.232	4.63742222157582e-17	AML cell1	TTC17
UBE2A	5.0149856945372e-21	0.524051500913697	0.304	0.256	6.13483200012735e-17	AML cell1	UBE2A
POLE3	5.65448159353681e-21	0.525195554157732	0.278	0.23	6.91712733337357e-17	AML cell1	POLE3
SMIM7	6.77625636455395e-21	0.548762483391855	0.257	0.209	8.28939441075884e-17	AML cell1	SMIM7
PSMB4	7.12238507186712e-21	0.379784810091165	0.395	0.341	8.71281365841505e-17	AML cell1	PSMB4
NDUFB10	7.73473854011482e-21	0.348769474855952	0.503	0.457	9.46190565612246e-17	AML cell1	NDUFB10
NEMF	1.0254160500831e-20	0.521212854992401	0.363	0.31	1.25439145406665e-16	AML cell1	NEMF
FXYD5	1.24035923934304e-20	-0.2616	0.633	0.651	1.51733145748835e-16	AML cell1	FXYD5
UPF3A	1.37884197504352e-20	0.41765099604244	0.3	0.247	1.68673738807074e-16	AML cell1	UPF3A
CTSS	1.77581137051399e-20	-1.43925	0.441	0.45	2.17235004954977e-16	AML cell1	CTSS
FAM91A1	1.89233047230588e-20	0.592298012121776	0.25	0.201	2.31488786677178e-16	AML cell1	FAM91A1
PSMA5	2.13332278663688e-20	0.378787584828329	0.384	0.334	2.6096937648929e-16	AML cell1	PSMA5
FIP1L1	2.35777106565805e-20	0.539701307732614	0.25	0.203	2.8842613446195e-16	AML cell1	FIP1L1
TMEM230	2.41190767202049e-20	0.43259844945514	0.415	0.369	2.95048665518266e-16	AML cell1	TMEM230
SNRPA	2.53170945675256e-20	0.373563058568636	0.31	0.258	3.09704017844541e-16	AML cell1	SNRPA
ZNF706	2.70547597174549e-20	0.420046026425532	0.431	0.379	3.30960875623626e-16	AML cell1	ZNF706
SUMO3	3.00588114883675e-20	0.350510529651755	0.421	0.372	3.67709440937199e-16	AML cell1	SUMO3
CNIH1	3.89701030057235e-20	0.413733556796537	0.298	0.247	4.76721270069016e-16	AML cell1	CNIH1
PSMB1	3.92294767239389e-20	0.302379858104658	0.624	0.613	4.79894188763944e-16	AML cell1	PSMB1
EMC3	4.99524875061665e-20	-0.28443	0.288	0.336	6.11068779662934e-16	AML cell1	EMC3
SUPT4H1	5.6564061930023e-20	0.385674908576262	0.401	0.352	6.91948169589971e-16	AML cell1	SUPT4H1
C12ORF57	7.41049612894675e-20	-0.352366	0.505	0.533	9.06525991454056e-16	AML cell1	C12ORF57
RPL7L1	7.66083396468215e-20	0.518204131584526	0.276	0.227	9.37149818899567e-16	AML cell1	RPL7L1
SLBP	9.272438741725e-20	0.438421775278312	0.283	0.233	1.13429743127522e-15	AML cell1	SLBP
AMD1	9.62379797938278e-20	0.396701157653319	0.478	0.431	1.17727920681789e-15	AML cell1	AMD1
STARD7	1.13348468692373e-19	0.426699774800145	0.255	0.207	1.3865918175138e-15	AML cell1	STARD7
ARPP19	1.27066485633426e-19	0.459905315225208	0.308	0.258	1.55440431875371e-15	AML cell1	ARPP19
LAMTOR1	1.41989141933923e-19	0.274759497923415	0.495	0.449	1.73695317327768e-15	AML cell1	LAMTOR1
BID	1.52719727797885e-19	0.262127190700542	0.29	0.236	1.86822043015153e-15	AML cell1	BID
UBA2	1.52833263467513e-19	0.408947431461521	0.314	0.263	1.86960931199809e-15	AML cell1	UBA2
RBM25	1.90859990298081e-19	0.472038598560554	0.586	0.559	2.33479026131643e-15	AML cell1	RBM25
NDUFA10	1.93595556076502e-19	0.48562292076636	0.35	0.302	2.36825443748385e-15	AML cell1	NDUFA10
RNF114	2.02316505293168e-19	0.418257698696332	0.352	0.298	2.47493780925133e-15	AML cell1	RNF114
PSMA2	2.11891851658946e-19	0.423654635909409	0.407	0.363	2.59207302134389e-15	AML cell1	PSMA2
NDUFA12	2.8862859075704e-19	0.363304412998948	0.447	0.396	3.53079355073087e-15	AML cell1	NDUFA12
CCND2	3.85951567818665e-19	0.590848457806252	0.273	0.228	4.72134552912573e-15	AML cell1	CCND2
GPATCH2L	4.02161848998001e-19	0.720466493189955	0.256	0.212	4.91964589879255e-15	AML cell1	GPATCH2L
NDUFV2	4.12830295972402e-19	0.334602721272118	0.469	0.426	5.0501530106304e-15	AML cell1	NDUFV2
MAPK1IP1L	4.43721567023179e-19	-0.283338	0.319	0.366	5.42804592939454e-15	AML cell1	MAPK1IP1L
PSMG2	5.42573129054464e-19	0.340090457093593	0.397	0.347	6.63729708772326e-15	AML cell1	PSMG2
PPP1CA	5.59757992409627e-19	0.28526890447664	0.528	0.481	6.84751952114697e-15	AML cell1	PPP1CA
USP48	5.9465978042061e-19	0.519996018893722	0.267	0.221	7.27447309388532e-15	AML cell1	USP48
SPCS3	6.63758483588437e-19	0.404608002491683	0.442	0.401	8.11975752973735e-15	AML cell1	SPCS3
RNF145	7.25597947713602e-19	-0.301934	0.213	0.26	8.87623969438049e-15	AML cell1	RNF145
IL2RG	7.29038518237926e-19	-0.469353	0.314	0.347	8.91832819360454e-15	AML cell1	IL2RG
PDCD10	7.35358507787968e-19	-0.266802	0.249	0.296	8.99564062577021e-15	AML cell1	PDCD10
KIF5B	7.57227142884623e-19	0.368066852930173	0.452	0.405	9.26315963890759e-15	AML cell1	KIF5B
EIF4B	7.93101674210673e-19	0.261943187978299	0.64	0.61	9.70201278061917e-15	AML cell1	EIF4B
CSNK2B	8.20388156465561e-19	0.379248171894281	0.465	0.423	1.00358083180432e-14	AML cell1	CSNK2B
ZNRD1	1.14931864604706e-18	0.403881952602538	0.261	0.214	1.40596149970937e-14	AML cell1	ZNRD1
EMC10	1.28690486241275e-18	0.431167212999161	0.251	0.203	1.57427071818952e-14	AML cell1	EMC10
MRPL9	1.32958805495383e-18	0.41801975512653	0.264	0.216	1.62648506762502e-14	AML cell1	MRPL9
PDCD6IP	1.63535896953347e-18	0.515944299464557	0.288	0.24	2.00053462743029e-14	AML cell1	PDCD6IP
HECTD1	2.07117387409414e-18	0.612830029332214	0.346	0.3	2.53366700017937e-14	AML cell1	HECTD1
PSMC1	2.86521729546982e-18	0.396334817103851	0.348	0.298	3.50502031754823e-14	AML cell1	PSMC1
KARS	2.92559665990222e-18	0.49833222532914	0.261	0.215	3.57888239405839e-14	AML cell1	KARS
COPZ1	4.3296597881025e-18	0.485948588683866	0.271	0.225	5.29647281878579e-14	AML cell1	COPZ1
NDUFB6	4.49281169750894e-18	0.578707859992845	0.283	0.238	5.49605654956269e-14	AML cell1	NDUFB6
CLDND1	5.09354198996055e-18	-0.412455	0.233	0.276	6.23092991631875e-14	AML cell1	CLDND1
COX8A	6.14081712697122e-18	0.304136447964788	0.612	0.588	7.51206159142389e-14	AML cell1	COX8A
NDUFB11	6.36162322708055e-18	0.27129757350873	0.606	0.581	7.78217369368763e-14	AML cell1	NDUFB11
ARF1	8.5434640433001e-18	0.26835059724945	0.651	0.653	1.0451219564169e-13	AML cell1	ARF1
METTL9	9.86000657458346e-18	-0.29008	0.387	0.432	1.20617460426879e-13	AML cell1	METTL9
BRK1	1.00392744388731e-17	0.315834896546834	0.531	0.497	1.22810444210734e-13	AML cell1	BRK1
NAE1	1.16237348210431e-17	0.38222733118298	0.253	0.206	1.42193148065821e-13	AML cell1	NAE1
PRRC2B	1.36297290146267e-17	0.689438410759559	0.257	0.213	1.66732475035928e-13	AML cell1	PRRC2B
NARF	1.88438095949889e-17	-0.329777	0.222	0.263	2.30516322775499e-13	AML cell1	NARF
YTHDF2	2.02066998057552e-17	0.3668492676917	0.342	0.292	2.47188558723804e-13	AML cell1	YTHDF2
MRPL20	2.12469996156845e-17	0.460256204261588	0.343	0.297	2.59914546298669e-13	AML cell1	MRPL20
H2AFJ	2.81792126928994e-17	-0.256089	0.259	0.306	3.44716308872238e-13	AML cell1	H2AFJ
LAMTOR5	3.08953061081136e-17	0.341787112694506	0.511	0.472	3.77942279620554e-13	AML cell1	LAMTOR5
SCAF11	4.17597821489793e-17	0.409424900290059	0.557	0.527	5.10847415028463e-13	AML cell1	SCAF11
SATB1	4.93042838622364e-17	0.499785638812329	0.326	0.278	6.03139304486738e-13	AML cell1	SATB1
PUM1	6.47613684781409e-17	0.511719367762434	0.316	0.271	7.92225820593098e-13	AML cell1	PUM1
EIF2A	8.40062691680464e-17	0.329069475152766	0.402	0.352	1.02764869073271e-12	AML cell1	EIF2A
TMEM59	9.12909501095168e-17	0.304909277836963	0.59	0.577	1.11676219268972e-12	AML cell1	TMEM59
RHEB	1.01403550693019e-16	0.337172735624124	0.353	0.304	1.2404696356277e-12	AML cell1	RHEB
IDI1	1.08835883469534e-16	-0.321498	0.284	0.326	1.33138936248281e-12	AML cell1	IDI1
SIAH2	1.28829560227648e-16	-0.266528	0.214	0.257	1.57597201026481e-12	AML cell1	SIAH2
LEPROT	1.34488912238027e-16	0.446542906726819	0.358	0.313	1.64520286340779e-12	AML cell1	LEPROT
SF3B5	2.72761678566666e-16	0.275181909813429	0.565	0.531	3.33669361390603e-12	AML cell1	SF3B5
ENSA	3.20501536327927e-16	0.334442449604252	0.47	0.428	3.92069529389953e-12	AML cell1	ENSA
NARS	4.39367804273387e-16	0.478486935056786	0.263	0.222	5.37478634967634e-12	AML cell1	NARS
NUDT3	4.72491797313404e-16	0.556753424980231	0.257	0.214	5.77999215653488e-12	AML cell1	NUDT3
HNRNPF	4.83006570517729e-16	0.349545030124715	0.471	0.435	5.90861937714337e-12	AML cell1	HNRNPF
FDX1	6.09623411797665e-16	0.260753148631809	0.268	0.221	7.45752319652084e-12	AML cell1	FDX1
NCBP2	7.14031292889437e-16	0.425806660998781	0.269	0.225	8.73474480591648e-12	AML cell1	NCBP2
FAM162A	8.18571402096939e-16	0.357069105647376	0.272	0.225	1.00135839618519e-11	AML cell1	FAM162A
CNOT2	8.24768207874518e-16	0.44769867864934	0.371	0.324	1.0089389486929e-11	AML cell1	CNOT2
COX5B	8.88117291705916e-16	0.251884672503472	0.679	0.681	1.08643388294385e-11	AML cell1	COX5B
URI1	1.0948714432966e-15	0.364988813691671	0.316	0.27	1.33935623658473e-11	AML cell1	URI1
C16ORF87	1.77259726635169e-15	0.34760336736099	0.252	0.21	2.16841823592802e-11	AML cell1	C16ORF87
OFD1	1.99969577746e-15	0.480440947042784	0.281	0.238	2.44622784456682e-11	AML cell1	OFD1
TRABD	2.03060060009284e-15	0.535279860418987	0.337	0.294	2.48403371409357e-11	AML cell1	TRABD
TMEM160	2.13909728521353e-15	0.350899328521865	0.341	0.296	2.61675770900172e-11	AML cell1	TMEM160
PRKCB	2.75592907383858e-15	0.316329467018692	0.399	0.349	3.37132803602674e-11	AML cell1	PRKCB
TTC19	2.76656514920957e-15	0.442824666696397	0.269	0.226	3.38433914702807e-11	AML cell1	TTC19
MED30	3.36952644970771e-15	0.256351893980503	0.299	0.251	4.12194170592745e-11	AML cell1	MED30
BLOC1S2	3.95199559508677e-15	-0.268325	0.241	0.282	4.83447621146965e-11	AML cell1	BLOC1S2
WDR1	4.12015139984138e-15	0.294174459656674	0.351	0.303	5.04018120742596e-11	AML cell1	WDR1
UBXN4	4.31114200718548e-15	0.35604691526871	0.503	0.47	5.27382001739e-11	AML cell1	UBXN4
LAMP1	4.67570072173692e-15	0.278250299609533	0.384	0.335	5.71978469290077e-11	AML cell1	LAMP1
ITGB1BP1	5.00473299534207e-15	0.406442313893993	0.256	0.214	6.12228987320196e-11	AML cell1	ITGB1BP1
M6PR	6.00429224473834e-15	0.357465372027081	0.359	0.313	7.34505070298842e-11	AML cell1	M6PR
RPS10	6.19533298367719e-15	-0.342464	0.813	0.827	7.57875083893231e-11	AML cell1	RPS10
PTEN	6.69663184508112e-15	0.325234128707771	0.421	0.378	8.19198973608773e-11	AML cell1	PTEN
PRDX5	9.58049965878068e-15	0.333403101166852	0.507	0.48	1.17198252325864e-10	AML cell1	PRDX5
TRIM44	1.04782710748721e-14	0.535101689780599	0.268	0.226	1.28180690058911e-10	AML cell1	TRIM44
NUDT21	1.31746232164542e-14	0.406185807897095	0.253	0.213	1.61165165806884e-10	AML cell1	NUDT21
LSM6	1.58954998510158e-14	0.492357474026613	0.268	0.229	1.94449649677476e-10	AML cell1	LSM6
IAH1	1.81146130070139e-14	0.391877525438436	0.288	0.245	2.21596060914801e-10	AML cell1	IAH1
FIBP	1.90931897354617e-14	0.307453686939449	0.3	0.255	2.33566990033903e-10	AML cell1	FIBP
SURF4	2.35787043374677e-14	0.395790832423378	0.28	0.238	2.88438290160242e-10	AML cell1	SURF4
NAA10	2.5174846518656e-14	0.362646909463506	0.314	0.271	3.07963897462719e-10	AML cell1	NAA10
TMEM179B	2.57770548854443e-14	0.423861949455214	0.26	0.218	3.1533071241364e-10	AML cell1	TMEM179B
WAS	2.62275757128429e-14	-0.326615	0.292	0.324	3.20841933695207e-10	AML cell1	WAS
VBP1	3.82941357854015e-14	0.4348602113639	0.251	0.211	4.68452163062816e-10	AML cell1	VBP1
TOP1	3.83571019132084e-14	-0.261102	0.37	0.409	4.69222427704279e-10	AML cell1	TOP1
ALYREF	4.48318843085747e-14	0.314546708451433	0.282	0.242	5.48428440746794e-10	AML cell1	ALYREF
POLR2E	5.19809121864825e-14	0.408947128511607	0.306	0.265	6.3588249877724e-10	AML cell1	POLR2E
BEX4	5.21099720515021e-14	0.317977330276939	0.292	0.25	6.37461288106025e-10	AML cell1	BEX4
FNIP1	5.76888161986165e-14	0.539243847581556	0.358	0.319	7.05707288557675e-10	AML cell1	FNIP1
CHMP4B	5.97711073301852e-14	-0.25271	0.224	0.264	7.31179955970155e-10	AML cell1	CHMP4B
DDX39A	8.02290064516228e-14	0.50347028204952	0.288	0.248	9.81441435922701e-10	AML cell1	DDX39A
CCDC85B	8.4053440512491e-14	0.296085504249175	0.433	0.388	1.0282257377893e-09	AML cell1	CCDC85B
NT5C3A	1.0497665642576e-13	-0.367677	0.225	0.262	1.28417943805632e-09	AML cell1	NT5C3A
UBE2K	1.76700311360677e-13	0.427202135774721	0.302	0.263	2.16157490887517e-09	AML cell1	UBE2K
CAPN1	1.94912909194269e-13	0.40732041455297	0.266	0.228	2.38436961817349e-09	AML cell1	CAPN1
AUP1	1.95707420032945e-13	0.321504741537055	0.325	0.281	2.39408886926301e-09	AML cell1	AUP1
CAND1	2.58273130063177e-13	0.457994948542854	0.277	0.236	3.15945520006284e-09	AML cell1	CAND1
UQCR10	2.84570367224997e-13	0.33099195685678	0.546	0.517	3.48114930226339e-09	AML cell1	UQCR10
ATF6B	3.32553663914335e-13	0.59934189006619	0.261	0.223	4.06812897066406e-09	AML cell1	ATF6B
VASP	3.75020327143101e-13	-0.485052	0.315	0.34	4.58762366194156e-09	AML cell1	VASP
PSMB3	4.02315003100427e-13	0.282483740365999	0.521	0.49	4.92151943292753e-09	AML cell1	PSMB3
SPAG9	5.22427100974853e-13	0.642420818735907	0.306	0.269	6.39085072622538e-09	AML cell1	SPAG9
PTPRE	6.01707755700052e-13	0.419351031757686	0.271	0.233	7.36069097547873e-09	AML cell1	PTPRE
UBL5	6.78825685416391e-13	0.312858730158197	0.634	0.624	8.30407460969871e-09	AML cell1	UBL5
NDUFB2	7.22531774950386e-13	0.37120066715165	0.487	0.46	8.83873120296807e-09	AML cell1	NDUFB2
LARP7	7.49067246302379e-13	0.342337051627673	0.296	0.254	9.163339624017e-09	AML cell1	LARP7
BAX	7.94734542953314e-13	0.357710883065091	0.402	0.366	9.72198766394789e-09	AML cell1	BAX
UQCRC1	8.05821450692809e-13	0.412164172216927	0.286	0.248	9.85761380632513e-09	AML cell1	UQCRC1
UFM1	1.10136852457197e-12	0.32223598224767	0.35	0.308	1.34730411610889e-08	AML cell1	UFM1
NFKB1	1.17758032667535e-12	-0.281856	0.218	0.254	1.44053401362195e-08	AML cell1	NFKB1
NDUFB1	1.40124629729682e-12	0.431714840279365	0.412	0.38	1.71414459548321e-08	AML cell1	NDUFB1
UBE2M	2.15054225611828e-12	0.270353979329327	0.334	0.294	2.6307583419095e-08	AML cell1	UBE2M
ITGB1	2.19496639724951e-12	-0.361846	0.304	0.336	2.68510239375532e-08	AML cell1	ITGB1
PSMC3	2.24193168915933e-12	0.432310885314852	0.284	0.248	2.7425550353486e-08	AML cell1	PSMC3
MT2A	3.30189365307009e-12	-0.463223	0.27	0.307	4.03920650580064e-08	AML cell1	MT2A
IQGAP2	3.44167376595026e-12	0.41125417563205	0.308	0.274	4.21019951788696e-08	AML cell1	IQGAP2
FOS	3.87532914396805e-12	-0.305323	0.499	0.539	4.74069014181612e-08	AML cell1	FOS
MGST3	4.1014512104301e-12	-0.353836	0.424	0.368	5.01730526571914e-08	AML cell1	MGST3
KIF2A	4.24902393898302e-12	-0.394376	0.258	0.288	5.19783098455793e-08	AML cell1	KIF2A
IST1	4.47170441700781e-12	0.550424666135578	0.285	0.248	5.47023601332565e-08	AML cell1	IST1
ACTB	4.97201057920018e-12	-0.270808	0.935	0.956	6.08226054153558e-08	AML cell1	ACTB
PDCD2	6.38102685785595e-12	0.288070023731813	0.323	0.282	7.80591015521518e-08	AML cell1	PDCD2
DHX9	7.30610571131522e-12	0.363469114920351	0.361	0.323	8.9375591166519e-08	AML cell1	DHX9
NDUFB7	8.2446139211595e-12	0.269926635005272	0.465	0.43	1.00856362097544e-07	AML cell1	NDUFB7
MLXIP	8.60631430106851e-12	0.541480649466563	0.26	0.227	1.05281042844971e-07	AML cell1	MLXIP
PBRM1	1.09315977237946e-11	0.445161664901498	0.272	0.236	1.33726234955179e-07	AML cell1	PBRM1
RBPJ	1.17578083445385e-11	0.400713958711037	0.327	0.285	1.43833269478739e-07	AML cell1	RBPJ
MIDN	1.32860819747009e-11	-0.290481	0.272	0.304	1.62528640796517e-07	AML cell1	MIDN
TWF2	1.66200409452821e-11	0.27631544607931	0.29	0.249	2.03312960883636e-07	AML cell1	TWF2
TACC1	1.77101538616767e-11	0.502298513847187	0.343	0.311	2.16648312189892e-07	AML cell1	TACC1
DNAJC21	1.83663373200406e-11	0.32873086357752	0.289	0.25	2.24675404436057e-07	AML cell1	DNAJC21
PNKD	2.56887571076364e-11	0.404617087637401	0.278	0.242	3.14250565697717e-07	AML cell1	PNKD
CELF2	2.59559778087999e-11	0.361637500416557	0.546	0.506	3.17519476535049e-07	AML cell1	CELF2
CNOT6L	3.07411580221938e-11	-0.348421	0.247	0.277	3.76056586085497e-07	AML cell1	CNOT6L
TBCB	3.19275729239923e-11	0.374795379698854	0.352	0.315	3.90569999579197e-07	AML cell1	TBCB
RPL36A	3.32684861365406e-11	0.296155188233288	0.743	0.704	4.06973390908301e-07	AML cell1	RPL36A
FOSB	3.45203075047305e-11	0.623401411721643	0.298	0.263	4.22286921705368e-07	AML cell1	FOSB
CDC37	3.57827847563721e-11	0.399196727083387	0.444	0.41	4.377308059247e-07	AML cell1	CDC37
SRGN	3.7838508893159e-11	0.422332726881354	0.698	0.633	4.62878479290014e-07	AML cell1	SRGN
KANSL1	3.80384020871228e-11	0.505683920124943	0.361	0.325	4.65323772731773e-07	AML cell1	KANSL1
ETFB	4.73497723638838e-11	0.316053732914963	0.369	0.335	5.7922976532739e-07	AML cell1	ETFB
CUL5	5.42657462901902e-11	0.431910982450988	0.25	0.216	6.63832874367897e-07	AML cell1	CUL5
MDM4	7.57122609223047e-11	0.418407856987257	0.488	0.46	9.26188087862553e-07	AML cell1	MDM4
PSMC6	7.62289845417573e-11	0.368056233520121	0.326	0.289	9.32509167899318e-07	AML cell1	PSMC6
EIF2S2	8.96083358851735e-11	0.302426597772917	0.422	0.386	1.09617877288333e-06	AML cell1	EIF2S2
CEP57	9.13953776041948e-11	0.329456170485822	0.284	0.247	1.11803965423211e-06	AML cell1	CEP57
MRPL47	1.28363572186054e-10	0.338943864555737	0.292	0.255	1.57027157855199e-06	AML cell1	MRPL47
PSMC5	1.47056356777534e-10	0.325770541402347	0.396	0.365	1.79894041245957e-06	AML cell1	PSMC5
RALY	1.55127212579529e-10	0.295368066271153	0.423	0.387	1.89767119148538e-06	AML cell1	RALY
BIRC6	1.74126449734386e-10	0.491130902013276	0.317	0.282	2.13008885960075e-06	AML cell1	BIRC6
BAZ2A	1.80646210666745e-10	0.470886614976696	0.338	0.304	2.20984509508629e-06	AML cell1	BAZ2A
CSNK1A1	2.0690817851168e-10	0.328663435702464	0.525	0.501	2.53110774773338e-06	AML cell1	CSNK1A1
TRAM1	2.32248186721363e-10	0.355712415915147	0.427	0.397	2.84109206816244e-06	AML cell1	TRAM1
RBM6	2.86366580416343e-10	0.457055451646938	0.275	0.239	3.50312237823313e-06	AML cell1	RBM6
COPS3	3.10574796419712e-10	0.301891930358283	0.304	0.269	3.79926148460234e-06	AML cell1	COPS3
DOCK2	3.14963839680561e-10	0.341915802358907	0.296	0.258	3.8529526508123e-06	AML cell1	DOCK2
NXT1	3.4331223878535e-10	-0.337807	0.245	0.273	4.19973861706119e-06	AML cell1	NXT1
RBM17	3.50189320081579e-10	0.283812312323928	0.417	0.381	4.28386595255796e-06	AML cell1	RBM17
TPP2	4.3665259814289e-10	0.411723064943401	0.28	0.244	5.34157123308198e-06	AML cell1	TPP2
TMED5	4.93901738412185e-10	0.338399722213306	0.25	0.217	6.04189996599626e-06	AML cell1	TMED5
FKBP5	4.97562833988058e-10	0.319097105218104	0.253	0.219	6.08668614817591e-06	AML cell1	FKBP5
USP14	5.51058681290045e-10	0.437205858607494	0.282	0.25	6.74110084822112e-06	AML cell1	USP14
MRPL43	5.8524390755242e-10	0.32401504874184	0.25	0.215	7.15928872108875e-06	AML cell1	MRPL43
PTBP3	6.25475441563568e-10	0.366733350938645	0.381	0.349	7.65144107664713e-06	AML cell1	PTBP3
ANXA2	6.41155033242508e-10	0.292580325944212	0.318	0.28	7.84324952165561e-06	AML cell1	ANXA2
CFDP1	7.56477743226387e-10	0.450083885565778	0.251	0.22	9.25399223288839e-06	AML cell1	CFDP1
ARFGAP2	7.87608479410627e-10	0.567326162257637	0.264	0.233	9.63481452863021e-06	AML cell1	ARFGAP2
RNPS1	8.36946133845133e-10	0.283625761001551	0.475	0.44	1.02383620553275e-05	AML cell1	RNPS1
RBM26	8.68784267352576e-10	0.438162233196034	0.293	0.258	1.06278379425241e-05	AML cell1	RBM26
FRG1	1.00841952846612e-09	0.290797131342598	0.326	0.29	1.23359960917261e-05	AML cell1	FRG1
RABGGTB	1.03351929220843e-09	0.318732249802842	0.275	0.239	1.26430415015858e-05	AML cell1	RABGGTB
HSD17B10	1.11125308929076e-09	0.327899395969401	0.25	0.218	1.35939590412938e-05	AML cell1	HSD17B10
TIMP1	1.36303365831014e-09	-0.307251	0.407	0.354	1.6673990742108e-05	AML cell1	TIMP1
S100A4	1.62381401859486e-09	-0.618779	0.682	0.667	1.98641168894709e-05	AML cell1	S100A4
RNF115	2.07298210359434e-09	0.448337191356854	0.275	0.244	2.53587900732696e-05	AML cell1	RNF115
GLS	2.14841717131441e-09	0.44661747021528	0.33	0.296	2.62815872566891e-05	AML cell1	GLS
CCDC12	2.23899038367752e-09	0.452636827788108	0.381	0.348	2.73895693635271e-05	AML cell1	CCDC12
COPB1	2.38067963418859e-09	0.360187313254362	0.264	0.23	2.9122853965029e-05	AML cell1	COPB1
METTL5	2.50270076501798e-09	0.372888123024943	0.26	0.229	3.06155384584649e-05	AML cell1	METTL5
MRPS15	3.00528835065937e-09	0.321352098794274	0.33	0.296	3.6763692393616e-05	AML cell1	MRPS15
THUMPD3-AS1	3.26798981949122e-09	0.418315614227178	0.302	0.267	3.99773194618361e-05	AML cell1	THUMPD3-AS1
EPS15	3.53044171832453e-09	0.39904769076697	0.305	0.273	4.3187893540264e-05	AML cell1	EPS15
EMC4	5.61731210293839e-09	0.366720305127969	0.279	0.247	6.87165789552453e-05	AML cell1	EMC4
CHPT1	5.67019848846603e-09	-0.48639	0.239	0.264	6.93635381094049e-05	AML cell1	CHPT1
POLR2I	6.25379090528622e-09	0.269037601686666	0.326	0.29	7.65026241443663e-05	AML cell1	POLR2I
DNAJA1	7.23826325044856e-09	0.289002167295523	0.504	0.487	8.85456743427373e-05	AML cell1	DNAJA1
ELF2	7.42505137539164e-09	0.466644680840076	0.331	0.302	9.08306534751659e-05	AML cell1	ELF2
ROMO1	7.57198756645959e-09	0.570378770027157	0.32	0.296	9.26281239005002e-05	AML cell1	ROMO1
AFF4	7.72221202518681e-09	0.528349485529255	0.343	0.313	9.44658197041102e-05	AML cell1	AFF4
SCFD1	1.04089050137755e-08	0.417770029114075	0.275	0.247	0.000127332135033516	AML cell1	SCFD1
CHMP5	1.13478677914744e-08	0.312985252283475	0.252	0.221	0.000138818466693107	AML cell1	CHMP5
IFT20	1.34451909592163e-08	0.292714474811264	0.255	0.223	0.000164475021004094	AML cell1	IFT20
RBM5	1.38040642052166e-08	0.556420548507764	0.34	0.314	0.000168865117422415	AML cell1	RBM5
LUC7L2	1.50746796052115e-08	0.409416793218227	0.259	0.229	0.000184408555610552	AML cell1	LUC7L2
CNOT7	1.50948738349557e-08	0.305876942998213	0.323	0.288	0.000184655591623013	AML cell1	CNOT7
BRWD1	1.51020781040181e-08	0.49355296495677	0.289	0.26	0.000184743721446453	AML cell1	BRWD1
NME3	1.77343159411095e-08	0.327007787398991	0.307	0.273	0.000216943886907592	AML cell1	NME3
AIP	1.88885345017375e-08	-0.276055	0.24	0.264	0.000231063442559755	AML cell1	AIP
IDH3G	2.4870484718458e-08	0.361170350041351	0.286	0.258	0.000304240639560897	AML cell1	IDH3G
PSAP	2.56804420559028e-08	-0.560077	0.416	0.432	0.000314148847669859	AML cell1	PSAP
JARID2	2.69212897125976e-08	0.417821973344408	0.292	0.259	0.000329328137054207	AML cell1	JARID2
UBE2L3	2.72694729851632e-08	0.262963869919714	0.46	0.432	0.000333587463027501	AML cell1	UBE2L3
POLR2F	3.46387351017539e-08	0.367173000631444	0.26	0.232	0.000423735646499756	AML cell1	POLR2F
RAB14	4.13489219019583e-08	0.301975775146241	0.336	0.302	0.000505821361626656	AML cell1	RAB14
TAF15	4.17148495051379e-08	0.408805855132483	0.28	0.252	0.000510297753996352	AML cell1	TAF15
SAT1	7.9818499377527e-08	-0.366301	0.622	0.646	0.000976419702885288	AML cell1	SAT1
MPP1	1.14059251763301e-07	-0.52648	0.251	0.268	0.00139528682682046	AML cell1	MPP1
TRA2B	1.25837468489726e-07	0.278011055284878	0.627	0.628	0.00153936975203482	AML cell1	TRA2B
SRI	1.45446491961427e-07	0.279071457982831	0.391	0.364	0.00177924693616414	AML cell1	SRI
NDUFA11	1.67760381206472e-07	0.32467713263713	0.469	0.447	0.00205221274329877	AML cell1	NDUFA11
NDUFB4	1.90499036387537e-07	0.287674600806205	0.483	0.46	0.00233037471212874	AML cell1	NDUFB4
ALOX5AP	1.97446422412796e-07	0.442765783035764	0.258	0.238	0.00241536208537573	AML cell1	ALOX5AP
PUF60	2.43546596571485e-07	0.276975820715089	0.308	0.279	0.00297930551585898	AML cell1	PUF60
KLHL24	2.59496248831224e-07	0.420996607822591	0.307	0.28	0.00317441761195236	AML cell1	KLHL24
ACAA1	3.06402273873634e-07	0.265758507999585	0.259	0.229	0.00374821901629616	AML cell1	ACAA1
PIN1	3.08592812137346e-07	0.27025340156634	0.323	0.294	0.00377501587087616	AML cell1	PIN1
MEAF6	3.25454958820929e-07	0.257723755521159	0.314	0.283	0.00398129051125642	AML cell1	MEAF6
EIF4G2	3.34128980088369e-07	0.257555992924086	0.607	0.605	0.00408739981342102	AML cell1	EIF4G2
SNRNP200	3.78912970922191e-07	0.448489366958753	0.315	0.288	0.00463524237329116	AML cell1	SNRNP200
U2SURP	5.44589840866523e-07	0.276092019605129	0.451	0.426	0.00666196752332018	AML cell1	U2SURP
SAFB	7.02126420957856e-07	0.440215988033862	0.258	0.233	0.00858911250757745	AML cell1	SAFB
ETF1	7.08636339050573e-07	0.299318532952385	0.354	0.325	0.00866874833560565	AML cell1	ETF1
SUZ12	9.87156567252137e-07	0.313025310428221	0.341	0.314	0.0120758862871954	AML cell1	SUZ12
PNISR	1.82220478245059e-06	0.305927794914036	0.704	0.754	0.0222910311037181	AML cell1	PNISR
MRPL52	1.8581699393476e-06	0.26519837281972	0.306	0.278	0.0227309928680392	AML cell1	MRPL52
DNAJB6	2.394221787026e-06	0.290908159453244	0.494	0.478	0.0292885151206891	AML cell1	DNAJB6
PPCS	2.39699081400262e-06	0.264286354963736	0.253	0.225	0.0293223886276941	AML cell1	PPCS
DNAJC15	2.42656410889783e-06	0.253224680943677	0.3	0.273	0.0296841587441471	AML cell1	DNAJC15
RIF1	2.65453926946396e-06	0.384869553902943	0.276	0.25	0.0324729788833527	AML cell1	RIF1
VCP	3.09553840927791e-06	0.36475321559729	0.362	0.338	0.0378677213606966	AML cell1	VCP
RFC1	3.50692580278196e-06	0.359635143093108	0.295	0.269	0.0429002233454317	AML cell1	RFC1
NCOR1	4.06717561236945e-06	0.388556403441523	0.421	0.396	0.0497537592661154	AML cell1	NCOR1
RANBP2	4.73918527586392e-06	0.463307541063139	0.315	0.292	0.0579744534796433	AML cell1	RANBP2
ARID1A	5.00820485759401e-06	0.372545157441816	0.302	0.278	0.0612653700229476	AML cell1	ARID1A
SRSF4	5.25219897086128e-06	0.394951959496525	0.413	0.391	0.064250150010546	AML cell1	SRSF4
NUCB1	6.44041115594455e-06	0.27497428353852	0.303	0.279	0.0787855496706697	AML cell1	NUCB1
ERP44	7.27390218628824e-06	0.251869276312839	0.31	0.284	0.0889816454448641	AML cell1	ERP44
EIF2AK2	8.38389907972896e-06	0.290530428652396	0.303	0.278	0.102560237442324	AML cell1	EIF2AK2
SUPT5H	8.51056353081646e-06	0.401561434053194	0.252	0.229	0.104109723672478	AML cell1	SUPT5H
SLTM	1.14284747102145e-05	0.272991065412102	0.427	0.401	0.139804531130054	AML cell1	SLTM
2025-03-06	1.54902198635056e-05	0.443201737479027	0.322	0.302	0.189491859590264	AML cell1	2025-03-06
ZFR	1.6935065609096e-05	0.474627777314305	0.266	0.244	0.207166657596072	AML cell1	ZFR
CTNNB1	1.87041207022722e-05	0.327327761083273	0.343	0.318	0.228807508550896	AML cell1	CTNNB1
NDUFS2	2.41746084608147e-05	0.381580717052092	0.288	0.266	0.295727985301146	AML cell1	NDUFS2
ZNF292	6.96799753132454e-05	0.416063912524686	0.381	0.359	0.852395138006931	AML cell1	ZNF292
COX20	7.05522176638158e-05	0.344871405588606	0.277	0.256	0.863065278681458	AML cell1	COX20
POLR2A	7.21373962715913e-05	0.467648549202712	0.258	0.238	0.882456768590376	AML cell1	POLR2A
REST	8.70989206729271e-05	0.294208924333955	0.325	0.303	1	AML cell1	REST
PSMD12	0.000106521685820908	0.294296897014885	0.279	0.256	1	AML cell1	PSMD12
NUTM2B-AS1	0.000121602049496821	0.391785258266898	0.294	0.272	1	AML cell1	NUTM2B-AS1
BRI3	0.000130822765584015	-0.420495	0.44	0.445	1	AML cell1	BRI3
MRPL55	0.000151759733710934	0.279510390120466	0.259	0.238	1	AML cell1	MRPL55
LCP1	0.000189017812484931	-0.35686	0.563	0.556	1	AML cell1	LCP1
GOLGB1	0.000201214906094735	0.456532375114909	0.312	0.295	1	AML cell1	GOLGB1
ACIN1	0.00023634648163457	0.419620919884776	0.29	0.271	1	AML cell1	ACIN1
PTPN2	0.000281610929815133	0.332293709905126	0.309	0.289	1	AML cell1	PTPN2
SDHB	0.000313753788713432	0.309148425483093	0.257	0.238	1	AML cell1	SDHB
COPS6	0.000346191815648136	0.304228381787885	0.309	0.291	1	AML cell1	COPS6
KMT2C	0.000377721681489268	0.293290253885658	0.327	0.353	1	AML cell1	KMT2C
COPA	0.000497235120513507	0.331318045235867	0.32	0.302	1	AML cell1	COPA
AKAP9	0.000597753133970839	0.327796922692096	0.407	0.392	1	AML cell1	AKAP9
UBE3A	0.000756999313168309	0.346293271349781	0.274	0.256	1	AML cell1	UBE3A
ITM2A	0.00092407501502406	0.266452848173126	0.321	0.304	1	AML cell1	ITM2A
TCF25	0.00126203158893107	0.267017474183359	0.519	0.496	1	AML cell1	TCF25
BPTF	0.00153194359469329	0.286055572647715	0.42	0.403	1	AML cell1	BPTF
TRIP12	0.00173212626612325	0.396454869679184	0.27	0.255	1	AML cell1	TRIP12
TIAL1	0.00195930690952156	0.388016838090611	0.343	0.329	1	AML cell1	TIAL1
CDC5L	0.00206131884145542	0.325947012844552	0.274	0.258	1	AML cell1	CDC5L
TRIM38	0.00208371378905981	0.313836905554874	0.282	0.263	1	AML cell1	TRIM38
NDUFS7	0.00241552534220649	0.285542204541256	0.329	0.315	1	AML cell1	NDUFS7
KDM5A	0.00530441607713155	0.306671864112695	0.313	0.298	1	AML cell1	KDM5A
FCER1G	0.00568585718940907	-0.855136	0.316	0.272	1	AML cell1	FCER1G
LST1	0.00575084489813951	-0.789515	0.372	0.33	1	AML cell1	LST1
STX16	0.00575196536858806	0.427651553843562	0.25	0.237	1	AML cell1	STX16
VPS13C	0.00620712674557311	0.286288180436836	0.353	0.336	1	AML cell1	VPS13C
YIPF4	0.00732196833612509	0.377351386919498	0.255	0.241	1	AML cell1	YIPF4
ATXN7L3B	0.00751991493483332	0.319456101787109	0.279	0.264	1	AML cell1	ATXN7L3B
ATXN2L	0.00794647459656828	0.360910088824784	0.264	0.25	1	AML cell1	ATXN2L
GLRX5	0.00995049277244813	-0.939854	0.366	0.354	1	AML cell1	GLRX5
NKG7	0	4.22205072723409	0.978	0.198	0	NK_XCL	NKG7
CST7	0	3.38861063910593	0.917	0.148	0	NK_XCL	CST7
CCL5	0	3.93879892605065	0.902	0.157	0	NK_XCL	CCL5
CTSW	0	3.7895685625611	0.888	0.207	0	NK_XCL	CTSW
DUSP2	0	3.59481793627415	0.798	0.178	0	NK_XCL	DUSP2
KLRD1	0	3.90712629275226	0.603	0.037	0	NK_XCL	KLRD1
CD7.1	0	2.85733014375148	0.805	0.24	0	NK_XCL	CD7
IFITM1.1	0	3.35888310860247	0.745	0.228	0	NK_XCL	IFITM1
TNFAIP3.1	0	2.28744325554863	0.824	0.309	0	NK_XCL	TNFAIP3
HOPX	0	2.98363411332108	0.628	0.129	0	NK_XCL	HOPX
NR4A2	0	3.04405489885981	0.627	0.151	0	NK_XCL	NR4A2
LCK	0	2.30743074429173	0.618	0.174	0	NK_XCL	LCK
MATK	0	3.36865166396398	0.546	0.112	0	NK_XCL	MATK
HCST	0	2.0136498584037	0.935	0.51	0	NK_XCL	HCST
CLIC3	0	3.52201155693503	0.359	0.041	0	NK_XCL	CLIC3
KLRG1	0	3.12501679039215	0.37	0.061	0	NK_XCL	KLRG1
SPON2	0	3.90590341973627	0.353	0.051	0	NK_XCL	SPON2
SH2D2A	0	3.57877946651616	0.328	0.043	0	NK_XCL	SH2D2A
XCL2	0	4.99908453126884	0.299	0.015	0	NK_XCL	XCL2
NCR3	0	3.34307643458985	0.316	0.044	0	NK_XCL	NCR3
LIME1	0	3.37394766288026	0.292	0.035	0	NK_XCL	LIME1
CALM1.1	0	1.56347615049236	0.973	0.725	0	NK_XCL	CALM1
LAG3	0	4.29286	0.264	0.025	0	NK_XCL	LAG3
HLA-C.1	0	1.71622708286719	0.999	0.879	0	NK_XCL	HLA-C
HLA-A.1	0	1.67336285365524	0.996	0.881	0	NK_XCL	HLA-A
HLA-B.1	0	1.50368545609414	1	0.9	0	NK_XCL	HLA-B
B2M.1	0	1.29259332628664	1	0.982	0	NK_XCL	B2M
PFN1	9.03444034364846e-293	1.55796681504357	0.983	0.854	1.10518308723852e-288	NK_XCL	PFN1
CMC1	8.86110741013731e-276	3.43595739666899	0.488	0.134	1.0839792694821e-271	NK_XCL	CMC1
SYTL3	3.16625883657744e-271	2.8783723734804	0.37	0.074	3.87328443478518e-267	NK_XCL	SYTL3
ZAP70	1.42374825968283e-263	2.72805684319078	0.407	0.09	1.74167124607001e-259	NK_XCL	ZAP70
RUNX3	1.12478186188368e-244	2.32524595819341	0.576	0.191	1.37594565164231e-240	NK_XCL	RUNX3
ARL4C.1	3.63377414095089e-241	1.93259971085926	0.717	0.284	4.44519590662522e-237	NK_XCL	ARL4C
ZFP36.1	1.06298899921746e-238	1.94364513180602	0.839	0.457	1.30035444274272e-234	NK_XCL	ZFP36
APMAP	5.95783223907439e-238	2.55580264485446	0.501	0.153	7.2882161780597e-234	NK_XCL	APMAP
CRIP1	7.91258464935344e-236	2.1641456217216	0.649	0.253	9.67946480155406e-232	NK_XCL	CRIP1
HLA-E.1	2.65865307992665e-234	1.1626910215655	0.979	0.775	3.25233031267427e-230	NK_XCL	HLA-E
ATP6V0C	1.77390144769729e-231	2.12356147153128	0.455	0.117	2.1700136409681e-227	NK_XCL	ATP6V0C
ITGB2.1	1.78953388565184e-227	1.65072104532697	0.817	0.427	2.1891368023179e-223	NK_XCL	ITGB2
EVL.1	1.51486333173488e-226	1.71521747549592	0.765	0.364	1.85313231371128e-222	NK_XCL	EVL
IFITM2.1	1.02427683465135e-225	0.581398812964551	0.875	0.513	1.252997851829e-221	NK_XCL	IFITM2
LY6E	1.22447114476937e-222	1.85585311967367	0.788	0.436	1.49789555139637e-218	NK_XCL	LY6E
PRKCH	2.547449984214e-219	2.50413765959804	0.462	0.136	3.11629556568899e-215	NK_XCL	PRKCH
LITAF.1	6.30897943596577e-214	1.70626	0.753	0.397	7.71777454401693e-210	NK_XCL	LITAF
ZBP1	9.14801167032585e-214	2.8434860108216	0.287	0.054	1.11907626763096e-209	NK_XCL	ZBP1
C12ORF75.1	7.5635026411687e-205	1.81453003539121	0.542	0.183	9.25243278094168e-201	NK_XCL	C12ORF75
LSP1.1	7.00586131670795e-195	1.64237543388731	0.786	0.45	8.57027014872884e-191	NK_XCL	LSP1
SKAP1	1.49910022405534e-187	2.10028257223813	0.468	0.149	1.8338493040869e-183	NK_XCL	SKAP1
ZFP36L2	4.33376609485223e-186	1.54476004347333	0.897	0.642	5.30149606383273e-182	NK_XCL	ZFP36L2
ID2	4.87040233336195e-172	1.83882719181463	0.568	0.226	5.95796317440167e-168	NK_XCL	ID2
SH3BGRL3.1	3.85972051182148e-171	1.0877219130518	0.96	0.819	4.72159610211121e-167	NK_XCL	SH3BGRL3
CD2	5.41237190560462e-170	1.66463633622313	0.5	0.168	6.62095455212614e-166	NK_XCL	CD2
ADGRG1	2.79419526297263e-169	2.95222629817973	0.26	0.055	3.41813906519441e-165	NK_XCL	ADGRG1
MT2A.1	3.01352521228944e-169	1.76446010969956	0.631	0.294	3.68644539219367e-165	NK_XCL	MT2A
ITGB7	2.46713148703879e-168	2.3435	0.393	0.12	3.01804194809456e-164	NK_XCL	ITGB7
MAP3K8	1.06649166948594e-166	1.92349915758382	0.614	0.283	1.30463925928214e-162	NK_XCL	MAP3K8
PYHIN1	4.69917923926719e-165	2.44224867926543	0.291	0.068	5.74850596339555e-161	NK_XCL	PYHIN1
SYNE1	7.94822920717361e-165	1.93844896214442	0.444	0.147	9.72306878913548e-161	NK_XCL	SYNE1
SYNE2	1.1612861238087e-163	1.45425241371127	0.528	0.188	1.42060131525519e-159	NK_XCL	SYNE2
H3F3B	5.55900346698092e-161	0.788909732030276	0.998	0.952	6.80032894115775e-157	NK_XCL	H3F3B
ANXA6	3.93430812443825e-160	2.05909622975423	0.544	0.238	4.81283912862531e-156	NK_XCL	ANXA6
LAT	1.49728372795355e-158	1.89622666018588	0.462	0.16	1.83162718440557e-154	NK_XCL	LAT
PSME1	2.00040192543381e-157	1.2365452659311	0.851	0.669	2.44709167538318e-153	NK_XCL	PSME1
BHLHE40	2.40185173298534e-157	2.2912763440191	0.423	0.143	2.93818522496097e-153	NK_XCL	BHLHE40
NME2	2.52101986321442e-157	1.40985252446236	0.473	0.152	3.0839635986702e-153	NK_XCL	NME2
CD99.1	1.36328914797787e-154	1.09664538142442	0.85	0.575	1.66771161472133e-150	NK_XCL	CD99
GADD45B.1	8.22674088228776e-152	1.65442669369821	0.618	0.294	1.00637721213026e-147	NK_XCL	GADD45B
TMSB4X.1	1.12927700236018e-151	0.73131879220928	1	0.907	1.3814445569872e-147	NK_XCL	TMSB4X
PPDPF.1	1.21192389468164e-150	1.59772527944817	0.779	0.585	1.48254650036404e-146	NK_XCL	PPDPF
RAC2.1	1.0701779997412e-149	1.50956845590323	0.785	0.557	1.30914874708341e-145	NK_XCL	RAC2
SUN2.1	2.73702606542506e-149	1.92272382161906	0.569	0.271	3.34820398583447e-145	NK_XCL	SUN2
HLA-F.1	2.94118637292326e-149	1.55352032767226	0.641	0.308	3.59795328999703e-145	NK_XCL	HLA-F
IRF1.1	5.56791107490814e-148	1.51706017646181	0.756	0.464	6.81122561793512e-144	NK_XCL	IRF1
SPOCK2	1.86954914121773e-147	1.82296676089061	0.499	0.195	2.28701946445165e-143	NK_XCL	SPOCK2
ARHGDIB	1.08525857025971e-146	1.01038751724379	0.936	0.763	1.3275968089987e-142	NK_XCL	ARHGDIB
CFL1	1.21808047607561e-146	0.92389040021842	0.959	0.828	1.49007784638329e-142	NK_XCL	CFL1
CD96	2.60446089138085e-145	1.89526488146392	0.442	0.16	3.18603700842619e-141	NK_XCL	CD96
RPL17.1	9.73484265873264e-144	1.43496872324587	0.792	0.571	1.19086330244276e-139	NK_XCL	RPL17
RPS26	1.9869337686755e-143	0.890791992128433	0.973	0.869	2.43061607922074e-139	NK_XCL	RPS26
GNG2	2.91451862913089e-141	1.99819844521352	0.477	0.192	3.56533063901582e-137	NK_XCL	GNG2
NFKBIA.1	5.32855185384979e-141	1.27540874767738	0.874	0.629	6.51841748281445e-137	NK_XCL	NFKBIA
PSMB9.1	2.83384685771755e-139	1.61542207312054	0.675	0.397	3.46664486104588e-135	NK_XCL	PSMB9
ITGAL	2.68990835452835e-138	2.05019377782884	0.408	0.143	3.29056489009453e-134	NK_XCL	ITGAL
RNF125	1.13944430378139e-136	1.78920684526983	0.527	0.234	1.39388221681577e-132	NK_XCL	RNF125
MYL12A	2.40723135636252e-136	0.989929292229194	0.911	0.734	2.94476611823827e-132	NK_XCL	MYL12A
TSEN54	1.32880057494593e-135	2.46320195028341	0.307	0.089	1.62552174333135e-131	NK_XCL	TSEN54
FYN	2.05764066143355e-135	1.82608505409433	0.476	0.193	2.51711182113166e-131	NK_XCL	FYN
APOBEC3G	3.42955677242995e-135	2.20640606703054	0.41	0.15	4.19537679971356e-131	NK_XCL	APOBEC3G
FKBP11	6.74648841400691e-135	1.79008937735648	0.42	0.154	8.25297927685465e-131	NK_XCL	FKBP11
JAK1.1	2.25069274992901e-132	1.38609531942402	0.742	0.488	2.75327244098816e-128	NK_XCL	JAK1
ACTB.1	1.23725273068938e-130	1.00691881405006	0.991	0.952	1.51353126545232e-126	NK_XCL	ACTB
CD69.1	6.88006460570911e-127	1.16775646388708	0.784	0.44	8.41638303216395e-123	NK_XCL	CD69
TUBA4A	9.64652070749045e-127	1.85379991455309	0.488	0.215	1.18005887814731e-122	NK_XCL	TUBA4A
KLF2.1	3.23913512849028e-126	1.15949394916004	0.796	0.491	3.96243400268217e-122	NK_XCL	KLF2
TGFB1.1	4.46814175227956e-126	1.48243558787559	0.659	0.387	5.46587780556358e-122	NK_XCL	TGFB1
DOK2	3.69819273986334e-124	1.91631427511197	0.434	0.171	4.52399917867482e-120	NK_XCL	DOK2
MIF.1	3.82107349765336e-122	1.34667328858771	0.682	0.415	4.67431920967936e-118	NK_XCL	MIF
NFATC2	5.70394215523428e-121	2.44358356766281	0.269	0.075	6.97763243849809e-117	NK_XCL	NFATC2
CD3D.1	3.43350832893561e-120	1.4523087934374	0.569	0.259	4.20021073878693e-116	NK_XCL	CD3D
DUSP1.1	4.56253676937352e-120	1.27638814965043	0.822	0.569	5.58135122997462e-116	NK_XCL	DUSP1
SRSF7	4.48304903680675e-119	1.18756481759046	0.798	0.588	5.4841138867257e-115	NK_XCL	SRSF7
BTG1.1	2.26789186601621e-118	0.92423553653322	0.945	0.768	2.77431211969763e-114	NK_XCL	BTG1
FLNA	6.15156898157179e-118	1.43727150968817	0.65	0.372	7.52521433515677e-114	NK_XCL	FLNA
TMSB10.1	1.14791689608962e-117	0.691986186030921	0.999	0.884	1.40424673898644e-113	NK_XCL	TMSB10
AIF1	2.79173485673341e-114	-3.56227	0.097	0.463	3.41512925024198e-110	NK_XCL	AIF1
CD52.1	4.56193248814724e-114	1.15197961785191	0.829	0.57	5.58061201275052e-110	NK_XCL	CD52
SH2D1A	8.08639997707268e-113	2.18526076140669	0.28	0.083	9.89209309195301e-109	NK_XCL	SH2D1A
FOS.1	2.82008600940249e-112	1.33489731586045	0.776	0.527	3.44981121530207e-108	NK_XCL	FOS
STK17A.1	3.79032272017269e-112	1.33476596069724	0.637	0.353	4.63670178358725e-108	NK_XCL	STK17A
RPL36AL	6.18709524474951e-112	0.783955447686321	0.931	0.841	7.56867361290207e-108	NK_XCL	RPL36AL
SLC9A3R1	1.32263368513898e-111	2.06461445622526	0.458	0.214	1.61797778703051e-107	NK_XCL	SLC9A3R1
RNF213.1	3.96530513007416e-111	1.35376969866515	0.643	0.376	4.85075776561973e-107	NK_XCL	RNF213
IER2.1	5.56123802121666e-111	1.1581116536561	0.787	0.558	6.80306247135435e-107	NK_XCL	IER2
PSME2	6.15428803846452e-109	1.37076773258152	0.69	0.468	7.52854055745364e-105	NK_XCL	PSME2
CORO1A	7.00807540633645e-108	1.09177536340087	0.831	0.625	8.57297864457138e-104	NK_XCL	CORO1A
WIPF1.1	9.17826146600283e-108	1.50627550580482	0.588	0.335	1.12277672513613e-103	NK_XCL	WIPF1
PPIB.1	2.18734957280766e-107	0.963294620587164	0.804	0.611	2.67578473241561e-103	NK_XCL	PPIB
RNASEK	3.21021773748822e-107	1.6819480239976	0.452	0.2	3.92705935826934e-103	NK_XCL	RNASEK
GUK1.1	4.9339668647398e-107	0.947598311568236	0.81	0.621	6.0357216656362e-103	NK_XCL	GUK1
UBC.1	2.10348528728245e-106	0.644370629638034	0.977	0.906	2.57319355193262e-102	NK_XCL	UBC
BIN2.1	2.14693193415029e-106	1.42210893016688	0.609	0.349	2.62634183504604e-102	NK_XCL	BIN2
CHST12	7.46377855330954e-106	2.16675170478834	0.342	0.127	9.13044030426356e-102	NK_XCL	CHST12
EIF1.1	1.07970142918757e-105	0.559299609411354	0.999	0.972	1.32079875832515e-101	NK_XCL	EIF1
CBLB	6.2697420556035e-105	2.0375054049131	0.331	0.118	7.66977545661976e-101	NK_XCL	CBLB
ABHD17A.1	1.05562747918372e-104	1.80188696997546	0.537	0.293	1.29134909528544e-100	NK_XCL	ABHD17A
GBP5	2.10602645676103e-104	1.76327296847467	0.341	0.122	2.57630216455576e-100	NK_XCL	GBP5
PIK3R1	5.07816799454625e-104	1.45651156902131	0.659	0.424	6.21212290772843e-100	NK_XCL	PIK3R1
EFHD2.1	9.20996937807489e-104	1.30429191322281	0.627	0.356	1.1266555540199e-99	NK_XCL	EFHD2
DDIT4	4.07998773512658e-102	1.57878466188108	0.509	0.251	4.99104899638035e-98	NK_XCL	DDIT4
YWHAZ	6.68295571485676e-102	0.905612025176055	0.83	0.677	8.17525972598428e-98	NK_XCL	YWHAZ
DNAJB1.1	6.94330315857827e-102	2.02095205787536	0.506	0.271	8.4937427538888e-98	NK_XCL	DNAJB1
STAT4	1.69490572119978e-99	2.10322608351347	0.274	0.086	2.07337816874369e-95	NK_XCL	STAT4
SERTAD1	8.94294541070105e-98	2.14678788451135	0.326	0.121	1.09399051209106e-93	NK_XCL	SERTAD1
JUNB.1	2.3224376873361e-96	1.00325316064896	0.863	0.647	2.84103802291825e-92	NK_XCL	JUNB
LYAR	4.06657345629933e-96	1.79383408782685	0.378	0.156	4.97463930909097e-92	NK_XCL	LYAR
MYL6	3.76773972541839e-95	0.596342196906276	0.956	0.863	4.60907600610431e-91	NK_XCL	MYL6
ARPC2	6.6466092429949e-95	0.762748642625087	0.925	0.775	8.13079708695566e-91	NK_XCL	ARPC2
RORA	4.55484457550303e-94	1.43646343501482	0.373	0.144	5.57194136921286e-90	NK_XCL	RORA
CREM	2.44094792777716e-91	2.11744942857475	0.303	0.109	2.9860116000498e-87	NK_XCL	CREM
IL2RG.1	3.16056663329624e-91	1.19146535497313	0.595	0.336	3.8663211625113e-87	NK_XCL	IL2RG
CYBA.1	3.55567495023654e-91	0.700832432894316	0.937	0.742	4.34965716662436e-87	NK_XCL	CYBA
BTN3A2	3.08632231242351e-90	1.82484253836623	0.384	0.168	3.77549808478768e-86	NK_XCL	BTN3A2
JUN.1	3.66818422101208e-90	1.31655527163178	0.761	0.529	4.48728975756408e-86	NK_XCL	JUN
CAPN2	4.15177195479648e-90	1.6435800165892	0.418	0.193	5.07886263230253e-86	NK_XCL	CAPN2
OPTN	5.81939843359868e-89	1.57071422610819	0.44	0.212	7.11887010382127e-85	NK_XCL	OPTN
CD5	8.23384314593002e-89	2.06426662952344	0.256	0.082	1.00724603204162e-84	NK_XCL	CD5
S100A4.1	1.37140914784937e-88	0.573705535269952	0.904	0.664	1.67764481056413e-84	NK_XCL	S100A4
CCND3.1	2.95557475359174e-88	1.26966647729081	0.618	0.388	3.61555459606878e-84	NK_XCL	CCND3
ZNF331	7.05853533500745e-88	1.86125814907202	0.355	0.145	8.63470627531462e-84	NK_XCL	ZNF331
GABARAP.1	4.72972413896943e-87	1.23388200494056	0.509	0.263	5.7858715392013e-83	NK_XCL	GABARAP
RPL9	6.32793445721194e-85	-0.740061	0.985	0.941	7.74096222150737e-81	NK_XCL	RPL9
RHOC	4.68699680291837e-84	1.99834606624953	0.335	0.138	5.73360318901004e-80	NK_XCL	RHOC
TPST2	2.56867871826661e-83	1.8212680756958	0.381	0.177	3.14226467605554e-79	NK_XCL	TPST2
TSC22D3.1	3.73209280739024e-83	0.745664	0.867	0.638	4.56546913128048e-79	NK_XCL	TSC22D3
ARHGAP9	3.1905981583949e-82	1.81423357936033	0.421	0.209	3.90305872716448e-78	NK_XCL	ARHGAP9
SSR4.1	1.18174385391985e-81	0.507086231165599	0.833	0.649	1.44562725650016e-77	NK_XCL	SSR4
PTPRC.1	1.53813269784507e-80	0.562025993197191	0.891	0.657	1.88159772927387e-76	NK_XCL	PTPRC
PSMB10	1.45074041685281e-79	1.83455237554538	0.417	0.214	1.77469075193604e-75	NK_XCL	PSMB10
CISD3	2.72895006335868e-78	2.09954020168369	0.299	0.12	3.33832461250668e-74	NK_XCL	CISD3
YBX3	3.23222715002893e-78	-2.08304	0.157	0.461	3.9539834726304e-74	NK_XCL	YBX3
S100A10	3.13767454437846e-77	0.355020771621016	0.807	0.499	3.83831727013817e-73	NK_XCL	S100A10
SIGIRR	3.53349986984004e-77	1.50241373627326	0.455	0.246	4.32253039077532e-73	NK_XCL	SIGIRR
BIN1	6.45110623190569e-77	1.48235589090649	0.429	0.215	7.89163825349023e-73	NK_XCL	BIN1
LYL1.1	1.50330203102025e-76	-5.04756	0.012	0.284	1.83898937454707e-72	NK_XCL	LYL1
SLC25A37.1	1.66750573931236e-76	-5.10368	0.066	0.352	2.03985977090082e-72	NK_XCL	SLC25A37
SPI1	3.45448484486423e-75	-3.99829	0.023	0.297	4.22587131072241e-71	NK_XCL	SPI1
PPP3CC	1.60852724717873e-74	1.76014146128384	0.309	0.126	1.96771138147374e-70	NK_XCL	PPP3CC
EEF1D.1	8.87864458984343e-74	0.51974403865702	0.964	0.887	1.08612459267555e-69	NK_XCL	EEF1D
RNF167	1.89234055156265e-73	1.78396539555931	0.39	0.198	2.31490019672659e-69	NK_XCL	RNF167
ARPC5L	3.24442156487855e-73	1.28891125942761	0.546	0.343	3.96890090031593e-69	NK_XCL	ARPC5L
ETS1.1	3.85398518640453e-73	0.9173438151424	0.523	0.263	4.71458007852866e-69	NK_XCL	ETS1
SPINT2.1	2.16102070422671e-72	-3.37835	0.028	0.299	2.64357662748053e-68	NK_XCL	SPINT2
HLA-DRA.1	5.70795709957206e-72	-3.03086	0.269	0.498	6.9825439199065e-68	NK_XCL	HLA-DRA
SHISA5	9.78018793351028e-72	1.64082219125201	0.427	0.233	1.19641038990631e-67	NK_XCL	SHISA5
PITPNC1	1.09307034563681e-71	1.78601823759283	0.308	0.129	1.33715295381751e-67	NK_XCL	PITPNC1
NAP1L1.1	1.25793285723976e-71	-1.22565	0.44	0.683	1.5388292642614e-67	NK_XCL	NAP1L1
RASAL3	2.89165965938813e-71	1.77722325252083	0.324	0.143	3.5373672613295e-67	NK_XCL	RASAL3
UBB	1.69775961572647e-70	0.471725067709436	0.932	0.825	2.07686933791819e-66	NK_XCL	UBB
AHNAK	1.82717711819034e-70	0.936523941133453	0.606	0.365	2.23518576868225e-66	NK_XCL	AHNAK
KRT10	9.73502756111964e-70	1.12105574795831	0.618	0.439	1.19088592155177e-65	NK_XCL	KRT10
APLP2	1.47283343761542e-69	-2.02681	0.141	0.433	1.80171714423494e-65	NK_XCL	APLP2
P2RY8	7.07601719363575e-69	1.73424143526802	0.294	0.121	8.65609183297461e-65	NK_XCL	P2RY8
AKNA	1.85101986939465e-68	1.51527532757969	0.39	0.196	2.26435260623048e-64	NK_XCL	AKNA
CDK17	2.83748906260025e-68	1.89029511454319	0.292	0.122	3.47110037027888e-64	NK_XCL	CDK17
RAB29	8.55638062922354e-68	1.89309574794387	0.257	0.098	1.04670204237292e-63	NK_XCL	RAB29
MEF2C.1	2.03235652447458e-67	-4.6273	0.017	0.265	2.48618173638975e-63	NK_XCL	MEF2C
RPS10.1	2.11018372382734e-67	-1.14	0.716	0.828	2.58138774935798e-63	NK_XCL	RPS10
CAT.1	2.4947958386041e-67	-2.42514	0.126	0.402	3.05188374936439e-63	NK_XCL	CAT
LYZ	4.9511743663922e-67	-5.01064	0.103	0.369	6.05677160240758e-63	NK_XCL	LYZ
RHOF	5.83653525353947e-67	1.70730215277347	0.387	0.201	7.13983357565483e-63	NK_XCL	RHOF
CD6	1.29098038848308e-66	1.58647154295978	0.3	0.124	1.57925630923136e-62	NK_XCL	CD6
ISG20.1	2.92673252775717e-66	0.993748586947049	0.589	0.365	3.58027190120535e-62	NK_XCL	ISG20
PDIA3.1	3.4854101554145e-66	0.969548040900606	0.675	0.511	4.26370224311855e-62	NK_XCL	PDIA3
MRPL10	3.72804393431907e-66	2.02784824336981	0.292	0.127	4.56051614485252e-62	NK_XCL	MRPL10
PPP1CA.1	5.02961824303871e-66	1.15699745793391	0.625	0.485	6.15273199670925e-62	NK_XCL	PPP1CA
PNRC1.1	5.5813611301744e-66	0.773504734146108	0.864	0.76	6.82767907054235e-62	NK_XCL	PNRC1
CST3.1	7.83322422670823e-66	-3.24739	0.096	0.354	9.58238319653218e-62	NK_XCL	CST3
CSF3R.1	8.59250963528849e-66	-5.5282	0.017	0.26	1.05112170368484e-61	NK_XCL	CSF3R
SOX4.1	7.42777732221585e-65	-3.10181	0.063	0.319	9.08639999826664e-61	NK_XCL	SOX4
CCDC88A.1	1.09364552914962e-64	-3.6084	0.03	0.279	1.33785657580873e-60	NK_XCL	CCDC88A
ARAP2	4.10032913528469e-64	1.49188789427968	0.34	0.158	5.01593263119377e-60	NK_XCL	ARAP2
C9ORF16	6.60717793768592e-64	0.901761428048124	0.685	0.543	8.08256077117118e-60	NK_XCL	C9ORF16
LIMD2.1	1.31619339759976e-63	0.862801483326583	0.753	0.608	1.61009938328379e-59	NK_XCL	LIMD2
TC2N	1.94199876424771e-63	1.65366637956087	0.261	0.102	2.37564708830423e-59	NK_XCL	TC2N
HCLS1.1	3.87494335026772e-63	1.14032646956867	0.581	0.406	4.7402182003825e-59	NK_XCL	HCLS1
LST1.1	7.13497452642792e-63	-3.32242	0.088	0.342	8.72821433817928e-59	NK_XCL	LST1
H2AFY.1	1.28781610757277e-62	-1.59084	0.327	0.572	1.57538544439377e-58	NK_XCL	H2AFY
LCP1.1	1.97831663800142e-62	0.525868180691735	0.775	0.552	2.42007474326713e-58	NK_XCL	LCP1
UBE2V1	3.27461667682573e-62	1.61413881394049	0.313	0.143	4.00583858076092e-58	NK_XCL	UBE2V1
CXCR4.1	6.69160500032811e-62	0.867116669720935	0.691	0.476	8.18584039690138e-58	NK_XCL	CXCR4
IDS	1.59478073544652e-61	1.07435153836124	0.543	0.349	1.95089527367173e-57	NK_XCL	IDS
FCMR	1.93914435273271e-61	1.46629898365699	0.296	0.125	2.37215528669793e-57	NK_XCL	FCMR
PXN	2.1475564633549e-61	1.66607092719739	0.284	0.121	2.62710582162206e-57	NK_XCL	PXN
RNF130.1	9.16888014560734e-61	-2.3682	0.076	0.33	1.12162910821215e-56	NK_XCL	RNF130
HERPUD2	1.56165957697149e-60	1.56194740446082	0.372	0.195	1.91037816050922e-56	NK_XCL	HERPUD2
RPS9	2.01407402495796e-60	-0.446583	0.99	0.952	2.46381675473107e-56	NK_XCL	RPS9
SSR2	2.27336964410772e-60	0.792489639682267	0.742	0.61	2.78101308563698e-56	NK_XCL	SSR2
RBM38.1	2.64464175784214e-60	0.966864938332058	0.545	0.329	3.23519026236829e-56	NK_XCL	RBM38
RGS1	4.16164063017983e-60	1.84319128359743	0.257	0.103	5.09093498289898e-56	NK_XCL	RGS1
NDUFB2.1	5.71550476375347e-60	1.01248299631231	0.619	0.461	6.99177697749961e-56	NK_XCL	NDUFB2
MPP1.1	6.12817223865144e-60	-3.27355	0.035	0.271	7.49659309954231e-56	NK_XCL	MPP1
YWHAB	8.69662006444278e-60	0.756833657822231	0.764	0.647	1.06385753248329e-55	NK_XCL	YWHAB
RPS11	1.08326254594195e-59	-0.703207	0.921	0.924	1.32515507245078e-55	NK_XCL	RPS11
IL10RA	2.6981771171641e-59	1.43929192047544	0.367	0.185	3.30068006742685e-55	NK_XCL	IL10RA
ZFAS1.1	3.00601143435001e-59	-1.08095	0.555	0.734	3.67725378764037e-55	NK_XCL	ZFAS1
ICAM3.1	3.22083775746955e-59	0.93729464956057	0.635	0.467	3.9400508287125e-55	NK_XCL	ICAM3
ARPC1B.1	5.48908202675455e-59	0.871027371734857	0.686	0.515	6.71479404332884e-55	NK_XCL	ARPC1B
SERF2.1	1.79846690064913e-58	0.441993527947364	0.961	0.9	2.20006455956408e-54	NK_XCL	SERF2
COX6A1	1.79884601020871e-58	0.824910510863326	0.717	0.619	2.20052832428831e-54	NK_XCL	COX6A1
CDC25B	2.56156971834395e-58	1.81351051648529	0.261	0.11	3.13356823645015e-54	NK_XCL	CDC25B
PARP8	2.64497899146665e-58	1.37054849483258	0.382	0.203	3.23560280026115e-54	NK_XCL	PARP8
TKT.1	4.15094600109512e-58	-1.52375	0.315	0.556	5.07785224313966e-54	NK_XCL	TKT
TALDO1.1	5.60562178542781e-58	-1.41406	0.312	0.557	6.85735713011384e-54	NK_XCL	TALDO1
GLUL	3.28541959726331e-56	-2.11792	0.136	0.393	4.0190537933322e-52	NK_XCL	GLUL
KRTCAP2	4.02224431162752e-56	1.21118425577044	0.512	0.351	4.92041146641395e-52	NK_XCL	KRTCAP2
EIF3G	4.59419519757645e-56	0.846506928125736	0.723	0.599	5.62007898519527e-52	NK_XCL	EIF3G
ADGRE5	2.8878102801169e-55	1.09813721255483	0.515	0.323	3.532658315667e-51	NK_XCL	ADGRE5
HBA2.1	3.2001857281526e-55	-7.51409	0.062	0.29	3.91478720124908e-51	NK_XCL	HBA2
DRAP1	3.44671199839029e-55	0.931056981483616	0.649	0.525	4.21636278763085e-51	NK_XCL	DRAP1
MAFF	3.49168647545037e-55	2.10866821078821	0.267	0.119	4.27138006541843e-51	NK_XCL	MAFF
MSN	1.34891969900405e-54	0.876536577054616	0.686	0.516	1.65013346779165e-50	NK_XCL	MSN
CCDC107	1.44769463125443e-54	1.70775456823859	0.308	0.149	1.77096484241355e-50	NK_XCL	CCDC107
SELPLG	2.2863622419483e-53	1.40582045914692	0.32	0.157	2.79690693057535e-49	NK_XCL	SELPLG
NME4.1	2.88337906339338e-53	-2.49929	0.049	0.274	3.52723760824912e-49	NK_XCL	NME4
GPSM3.1	8.7032185049453e-53	0.818004712582899	0.686	0.535	1.06466471970996e-48	NK_XCL	GPSM3
SARAF.1	1.01081944950528e-52	0.544540970546869	0.847	0.759	1.23653543257981e-48	NK_XCL	SARAF
TSPYL2	1.47460174490086e-52	1.63582842032552	0.333	0.169	1.80388031453723e-48	NK_XCL	TSPYL2
EIF3E.1	1.70006521032274e-52	-0.885859	0.564	0.721	2.07968977178781e-48	NK_XCL	EIF3E
ARHGEF1.1	4.47817683027035e-52	1.12397870787894	0.516	0.346	5.47815371646972e-48	NK_XCL	ARHGEF1
POLD4	5.39543762269195e-52	1.6343495315715	0.28	0.129	6.60023884383907e-48	NK_XCL	POLD4
HSPA8	1.08785485963689e-51	0.753248784056958	0.742	0.606	1.3307728497938e-47	NK_XCL	HSPA8
TOMM5	1.27332264310585e-51	1.48606523405986	0.354	0.192	1.55765558931139e-47	NK_XCL	TOMM5
S100A9.1	1.81552626637212e-51	-6.18414	0.098	0.319	2.22093328165301e-47	NK_XCL	S100A9
RPS6.1	2.10649508336277e-51	-0.525619	1	0.95	2.57687543547767e-47	NK_XCL	RPS6
RPS18	2.31885006600941e-51	-0.533272	0.999	0.947	2.83664928574932e-47	NK_XCL	RPS18
ZBTB1	2.47416596294495e-51	1.54175288729563	0.383	0.22	3.02664722247055e-47	NK_XCL	ZBTB1
TMA7	5.72192122919856e-51	0.515582858742829	0.885	0.812	6.99962623967859e-47	NK_XCL	TMA7
CCDC85B.1	1.09695597542168e-50	1.00551633627655	0.555	0.391	1.34190624473334e-46	NK_XCL	CCDC85B
TBC1D10C.1	3.93499112100613e-50	1.11521517898665	0.43	0.252	4.8136746383268e-46	NK_XCL	TBC1D10C
CNN2.1	4.2869014792732e-50	1.36277476403608	0.509	0.364	5.2441665795949e-46	NK_XCL	CNN2
CIRBP	9.17361297317337e-50	0.542916254547245	0.865	0.756	1.1222080750083e-45	NK_XCL	CIRBP
RPS15A	1.39064717805698e-49	0.333871195331053	0.999	0.958	1.7011786929171e-45	NK_XCL	RPS15A
VPS37B	2.5490455015156e-49	1.51148111696475	0.337	0.181	3.11824736200403e-45	NK_XCL	VPS37B
BRI3.1	2.90200549947938e-49	-1.61413	0.203	0.45	3.55002332751312e-45	NK_XCL	BRI3
EDF1	4.64305405973448e-49	0.689555408345331	0.765	0.669	5.67984803127319e-45	NK_XCL	EDF1
GNAQ.1	5.72182770417382e-49	-2.35094	0.046	0.257	6.99951183051584e-45	NK_XCL	GNAQ
ADAM8	7.23333257418202e-49	1.49429568421129	0.265	0.121	8.84853573799687e-45	NK_XCL	ADAM8
LEPROT.1	3.5614263134926e-48	-1.70957	0.092	0.325	4.35669280929549e-44	NK_XCL	LEPROT
S100A8.1	3.82476546142828e-48	-6.30723	0.06	0.263	4.67883558896522e-44	NK_XCL	S100A8
EPC1.1	5.53500557272476e-48	0.853266762281353	0.649	0.521	6.77097231711419e-44	NK_XCL	EPC1
TAPBP	1.18774362003416e-47	0.822429994594664	0.64	0.506	1.45296677038779e-43	NK_XCL	TAPBP
EMD	1.97125511897108e-47	1.49920525685489	0.362	0.208	2.41143638703733e-43	NK_XCL	EMD
ARHGDIA	5.53669472223565e-47	0.904085766595055	0.597	0.458	6.77303865371087e-43	NK_XCL	ARHGDIA
FAU.1	6.47817336123915e-47	0.323812315436373	0.996	0.959	7.92474947280385e-43	NK_XCL	FAU
RPL41	1.02902136610325e-46	-0.574436	0.985	0.97	1.25880183715411e-42	NK_XCL	RPL41
SSBP4	2.47001490838947e-46	1.33376126132031	0.425	0.276	3.02156923743284e-42	NK_XCL	SSBP4
TAP1	3.8030676914725e-46	1.49169793154789	0.35	0.196	4.65229270697831e-42	NK_XCL	TAP1
DAZAP2.1	1.2197706138564e-45	0.757006720589112	0.696	0.596	1.49214539193053e-41	NK_XCL	DAZAP2
ESD.1	2.36297367617599e-45	-1.47796	0.113	0.343	2.89062569806609e-41	NK_XCL	ESD
RAP1B	2.419613249852e-45	0.733417797890416	0.663	0.535	2.95991288854396e-41	NK_XCL	RAP1B
CYFIP2	2.42908690994134e-45	1.23234420824825	0.387	0.226	2.97150201693124e-41	NK_XCL	CYFIP2
ATG2A	3.40534162913413e-45	1.55052890473088	0.284	0.139	4.16575441491978e-41	NK_XCL	ATG2A
FXYD5.1	3.72987272705366e-45	0.589532305965844	0.782	0.645	4.56275330700475e-41	NK_XCL	FXYD5
CTSC.1	1.12241681741634e-44	1.00770681258507	0.486	0.325	1.3730524927454e-40	NK_XCL	CTSC
SH3BP1	1.34511876237968e-44	1.49492655497401	0.296	0.153	1.64548378201906e-40	NK_XCL	SH3BP1
ACAP1	1.91398202894589e-44	0.976363658270695	0.525	0.367	2.3413742160095e-40	NK_XCL	ACAP1
C12ORF57.1	2.12495193084145e-44	0.795701170562524	0.67	0.525	2.59945369699835e-40	NK_XCL	C12ORF57
LEPROTL1.1	4.17836883629213e-44	0.671687050412478	0.613	0.445	5.11139859743616e-40	NK_XCL	LEPROTL1
PTPN4	4.56403395481709e-44	1.46756844249581	0.285	0.142	5.58318273692775e-40	NK_XCL	PTPN4
PPP1R14B.1	8.49438370228155e-44	-1.82972	0.138	0.36	1.0391179583001e-39	NK_XCL	PPP1R14B
FCGRT.1	1.41865566571964e-43	-2.26109	0.077	0.278	1.73544147587484e-39	NK_XCL	FCGRT
ERN1	1.53332837851983e-43	1.69076599086385	0.255	0.122	1.87572060544331e-39	NK_XCL	ERN1
MED10.1	1.55923067641199e-43	1.01629364936408	0.52	0.38	1.90740688645478e-39	NK_XCL	MED10
RASSF5	3.25749496213377e-43	1.24499579630148	0.376	0.221	3.98489358717824e-39	NK_XCL	RASSF5
PDE4D	3.48943617582597e-43	1.62566644066819	0.295	0.153	4.26862727388791e-39	NK_XCL	PDE4D
RPS3A.1	4.23475936125651e-43	-0.444361	0.998	0.956	5.18038112662509e-39	NK_XCL	RPS3A
CLIC1.1	7.14799166080477e-43	0.599808816069619	0.794	0.637	8.74413819866247e-39	NK_XCL	CLIC1
TAGAP	1.67639066001807e-42	1.3871716933891	0.369	0.215	2.05072869440011e-38	NK_XCL	TAGAP
RPL27A.1	3.29954534667567e-42	-0.648658	0.926	0.909	4.03633382258834e-38	NK_XCL	RPL27A
RPS4Y1.1	7.86663060245097e-42	0.603749771101386	0.671	0.468	9.62324921597827e-38	NK_XCL	RPS4Y1
RNF166	8.09755998288908e-42	1.28800883700751	0.375	0.229	9.90574512706821e-38	NK_XCL	RNF166
GRN.1	1.41780546922643e-41	-2.40445	0.095	0.288	1.73440143050469e-37	NK_XCL	GRN
CCNH	2.81525399951687e-41	1.45473278145381	0.392	0.254	3.44390021760898e-37	NK_XCL	CCNH
LDHA.1	3.17153593036374e-41	0.713975239765062	0.686	0.542	3.87973990361396e-37	NK_XCL	LDHA
PRMT2.1	3.24318326284227e-41	0.935387801760304	0.505	0.358	3.96738608543495e-37	NK_XCL	PRMT2
MYL12B	4.82269103357178e-41	0.56914834186622	0.824	0.749	5.89959794136836e-37	NK_XCL	MYL12B
CAPZB.1	6.59874710426872e-41	0.832966549331911	0.637	0.54	8.07224733265192e-37	NK_XCL	CAPZB
CD27	6.98965855892605e-41	1.72016261342058	0.266	0.13	8.55044931513423e-37	NK_XCL	CD27
SYTL1	7.51607253571647e-41	1.40083479624533	0.359	0.217	9.19441153294195e-37	NK_XCL	SYTL1
ARF5	7.75141368386126e-41	1.12095735427614	0.472	0.344	9.48230435946748e-37	NK_XCL	ARF5
POLR3GL	8.10596837232601e-41	1.27485220273397	0.394	0.253	9.91603110986641e-37	NK_XCL	POLR3GL
UBE2R2	8.36814037658982e-41	-1.70517	0.077	0.278	1.02367461226823e-36	NK_XCL	UBE2R2
NCOA4	9.43943655889878e-41	-1.62632	0.148	0.366	1.15472627425009e-36	NK_XCL	NCOA4
PTEN.1	1.2757746781862e-40	-1.26351	0.162	0.39	1.56065516382518e-36	NK_XCL	PTEN
CTSZ	1.54362343929813e-40	-1.68061	0.079	0.278	1.8883145532934e-36	NK_XCL	CTSZ
FAM177A1	1.54545720159077e-40	1.29858292457011	0.373	0.227	1.89055779470599e-36	NK_XCL	FAM177A1
ARF6.1	2.15309534786495e-40	0.863494176116304	0.599	0.486	2.63388153904319e-36	NK_XCL	ARF6
ANP32B	2.73500047613978e-40	-0.790676	0.498	0.698	3.3457260824618e-36	NK_XCL	ANP32B
EML4.1	4.33208089056039e-40	0.919966235809742	0.444	0.283	5.29943455342252e-36	NK_XCL	EML4
BLVRB.1	4.58182699328967e-40	-3.68486	0.083	0.271	5.60494896089125e-36	NK_XCL	BLVRB
LCP2	8.94492623196772e-40	1.15794338744184	0.358	0.211	1.09423282595661e-35	NK_XCL	LCP2
SRSF2.1	1.17801204659955e-39	0.703425089655562	0.695	0.594	1.44106213660522e-35	NK_XCL	SRSF2
RWDD1	1.41650799690763e-39	0.903998708201103	0.551	0.423	1.73281423261711e-35	NK_XCL	RWDD1
SIPA1	2.35797706257998e-39	1.39694291375055	0.334	0.196	2.88451334065409e-35	NK_XCL	SIPA1
SNRPD2.1	2.76476893756988e-39	0.647498199066777	0.732	0.639	3.38214184132923e-35	NK_XCL	SNRPD2
DBI.1	3.86524163549523e-39	0.568362848596575	0.637	0.492	4.72835009270132e-35	NK_XCL	DBI
SF3B2	4.02961982024526e-39	0.835884050496529	0.579	0.47	4.92943392610603e-35	NK_XCL	SF3B2
MED13L.1	6.35724393006565e-39	-1.32927	0.119	0.333	7.77681649964931e-35	NK_XCL	MED13L
OSTF1.1	1.24677940252249e-38	1.12177924664926	0.444	0.302	1.52518524310576e-34	NK_XCL	OSTF1
RABAC1	1.53339176025971e-38	0.769743926509812	0.582	0.45	1.8757981403257e-34	NK_XCL	RABAC1
PPP1R18	1.74307076262767e-38	1.15575217920575	0.445	0.31	2.13229846392243e-34	NK_XCL	PPP1R18
TFRC	2.09166161775156e-38	-2.52665	0.083	0.269	2.55872965699548e-34	NK_XCL	TFRC
ANKRD28.1	7.6455287575493e-38	-1.90511	0.127	0.323	9.35277532911006e-34	NK_XCL	ANKRD28
UBE2L6	8.98233484720651e-38	1.29416047361029	0.412	0.287	1.09880902185877e-33	NK_XCL	UBE2L6
TBCB.1	9.28958256962899e-38	1.10990169805225	0.447	0.318	1.13639463574271e-33	NK_XCL	TBCB
TIMP1.1	1.17758751777586e-37	-1.78007	0.166	0.367	1.44054281049521e-33	NK_XCL	TIMP1
MYH9	2.50198973836151e-37	0.875552731631182	0.565	0.446	3.06068404693764e-33	NK_XCL	MYH9
YWHAE.1	2.8604013554435e-37	-1.09462	0.222	0.444	3.49912897811403e-33	NK_XCL	YWHAE
UBE2H.1	3.21628588739771e-37	-1.81665	0.074	0.262	3.93448252605361e-33	NK_XCL	UBE2H
NPC2.1	5.91345425590809e-37	-1.46523	0.187	0.398	7.23392859125236e-33	NK_XCL	NPC2
CUTA	1.09814478762169e-36	0.796365102416839	0.59	0.484	1.34336051869761e-32	NK_XCL	CUTA
RPL23.1	1.1774450344122e-36	-0.77759	0.79	0.823	1.44036851059645e-32	NK_XCL	RPL23
SDF4	2.23541957348011e-36	1.31430303379433	0.35	0.217	2.73458876423821e-32	NK_XCL	SDF4
VPS35.1	4.8438484219515e-36	-1.45677	0.088	0.28	5.92547977457326e-32	NK_XCL	VPS35
TMEM14C.1	6.6124749891698e-36	-1.39666	0.135	0.337	8.08904065425141e-32	NK_XCL	TMEM14C
ACAA2	8.50733924519114e-36	1.52632461245727	0.279	0.156	1.04070280986423e-31	NK_XCL	ACAA2
HNRNPD.1	8.95123840424474e-36	-0.816662	0.313	0.55	1.09500499399126e-31	NK_XCL	HNRNPD
TOMM7.1	1.57154184464939e-35	0.405903153071505	0.858	0.755	1.9224671385596e-31	NK_XCL	TOMM7
RHOA.1	1.60947526408576e-35	0.529056419538108	0.769	0.707	1.96887109055611e-31	NK_XCL	RHOA
CARD16.1	1.68454340679205e-35	0.978284119107058	0.386	0.241	2.06070194952872e-31	NK_XCL	CARD16
HSPA5.1	1.80367450407718e-35	0.407992290328715	0.688	0.564	2.20643502083762e-31	NK_XCL	HSPA5
PRR13	1.85609165797025e-35	0.729531128738423	0.613	0.505	2.270556925195e-31	NK_XCL	PRR13
MYO1F	2.08522127468709e-35	0.746580038186654	0.424	0.266	2.55085118532471e-31	NK_XCL	MYO1F
RALY.1	2.74421642804754e-35	0.987359893248628	0.502	0.39	3.35699995643055e-31	NK_XCL	RALY
ORAI1	3.05618272960636e-35	1.34760801931343	0.319	0.191	3.73862833312746e-31	NK_XCL	ORAI1
RILPL2.1	3.60192641803104e-35	-1.39313	0.114	0.306	4.40623658717737e-31	NK_XCL	RILPL2
JMJD1C	3.70937078978277e-35	-1.0395	0.295	0.517	4.53767328714126e-31	NK_XCL	JMJD1C
IMPDH2.1	4.36295514859011e-35	-1.61976	0.119	0.304	5.33720303327028e-31	NK_XCL	IMPDH2
SF3A2	5.52066690087258e-35	1.51763488425409	0.257	0.137	6.75343181983743e-31	NK_XCL	SF3A2
TPI1.1	9.7566509571719e-35	0.580586835416474	0.65	0.51	1.19353111159084e-30	NK_XCL	TPI1
FLT3LG	9.912657782576e-35	1.15990907839647	0.262	0.133	1.21261542654252e-30	NK_XCL	FLT3LG
HNRNPDL	1.15928058861219e-34	0.481643602843044	0.825	0.74	1.41814794404929e-30	NK_XCL	HNRNPDL
RPL7.1	1.2985826191471e-34	-0.683229	0.931	0.896	1.58855611800265e-30	NK_XCL	RPL7
EMP3.1	1.50232776581345e-34	0.473378021583659	0.735	0.587	1.8377975559196e-30	NK_XCL	EMP3
LYN	1.67299868948019e-34	-1.65213	0.121	0.308	2.04657929684111e-30	NK_XCL	LYN
LUC7L3.1	1.722865151875e-34	-0.852445	0.337	0.566	2.10758094028869e-30	NK_XCL	LUC7L3
HMGA1.1	2.05551005655996e-34	-1.21676	0.196	0.398	2.5145054521898e-30	NK_XCL	HMGA1
APEX1.1	2.40954523879452e-34	-1.06323	0.238	0.446	2.94759669061734e-30	NK_XCL	APEX1
UQCR11	2.87893742690983e-34	0.572716801475841	0.693	0.618	3.52180415433879e-30	NK_XCL	UQCR11
TUBB.1	2.95035778806118e-34	-1.51965	0.283	0.48	3.60917268213524e-30	NK_XCL	TUBB
RELB	3.9735565421666e-34	1.31927509260482	0.29	0.161	4.8608517180324e-30	NK_XCL	RELB
COMMD3.1	4.13314465127243e-34	-1.5758	0.086	0.27	5.05607585190156e-30	NK_XCL	COMMD3
BAX.1	5.32246473646126e-34	1.14936079714018	0.484	0.369	6.51097111211306e-30	NK_XCL	BAX
GNAS.1	9.9304043464276e-34	-0.580191	0.655	0.791	1.21478636369849e-29	NK_XCL	GNAS
CSRNP1	1.04242057935005e-33	1.2746424186569	0.349	0.216	1.27519309471891e-29	NK_XCL	CSRNP1
HSBP1.1	1.05264015905263e-33	-1.27296	0.126	0.32	1.28769470656908e-29	NK_XCL	HSBP1
PPIA.1	1.31286329693305e-33	0.401949824047597	0.911	0.813	1.6060256711382e-29	NK_XCL	PPIA
ANXA1.1	1.82192977688803e-33	0.318567268561036	0.682	0.483	2.22876669606713e-29	NK_XCL	ANXA1
ARIH2	2.41312206636726e-33	1.24431850457976	0.354	0.228	2.95197222378706e-29	NK_XCL	ARIH2
DNAJB6.1	4.24642805152524e-33	0.848394819819806	0.585	0.478	5.19465543543082e-29	NK_XCL	DNAJB6
VMP1.1	5.10532044374909e-33	-1.38742	0.161	0.356	6.24533849883826e-29	NK_XCL	VMP1
AREG	5.70285841965168e-33	0.746944010023387	0.263	0.134	6.9763067047599e-29	NK_XCL	AREG
GRK6.1	9.75980978458035e-33	1.24526253677622	0.368	0.245	1.19391753094771e-28	NK_XCL	GRK6
NFKBIB	1.19855021721914e-32	1.45527251976985	0.25	0.134	1.46618648072417e-28	NK_XCL	NFKBIB
PPP2R5C.1	1.52800760746993e-32	0.854470865089686	0.544	0.428	1.86921170621796e-28	NK_XCL	PPP2R5C
CIB1.1	1.64344118297093e-32	0.724177305943011	0.587	0.477	2.01042159912833e-28	NK_XCL	CIB1
STMN1.1	1.77492753480814e-32	-1.56107	0.157	0.335	2.1712688533308e-28	NK_XCL	STMN1
SASH3	1.87253799644512e-32	1.35633608534865	0.279	0.159	2.29067573105131e-28	NK_XCL	SASH3
FOSL2	2.03211341231111e-32	1.10341066855615	0.32	0.189	2.48588433728018e-28	NK_XCL	FOSL2
RPL39	2.14257816922009e-32	-0.583745	0.994	0.962	2.62101587440693e-28	NK_XCL	RPL39
ALDOA.1	2.26652629289457e-32	0.826551557405967	0.435	0.289	2.77264161409792e-28	NK_XCL	ALDOA
UCP2.1	2.2780739688525e-32	0.839650786255888	0.585	0.48	2.78676788609726e-28	NK_XCL	UCP2
MDM4.1	6.66723396636887e-32	-0.8927	0.248	0.469	8.15602731105903e-28	NK_XCL	MDM4
RBM8A	1.20440005264377e-31	0.710099202179334	0.615	0.527	1.47334258439913e-27	NK_XCL	RBM8A
DGKZ.1	1.28795535693568e-31	1.19053218981676	0.392	0.27	1.57555578813942e-27	NK_XCL	DGKZ
RTN3	2.6525498658085e-31	-1.24483	0.136	0.325	3.24486425084354e-27	NK_XCL	RTN3
RPS23	3.7677054340607e-31	-0.327198	0.998	0.94	4.60903405748646e-27	NK_XCL	RPS23
YPEL5.1	4.40605481482622e-31	0.761897752256327	0.632	0.55	5.38992685497691e-27	NK_XCL	YPEL5
SUZ12.1	5.65641412299245e-31	-1.00048	0.131	0.323	6.91949139665667e-27	NK_XCL	SUZ12
CELF1.1	6.19375026408682e-31	-1.16503	0.144	0.335	7.57681469805741e-27	NK_XCL	CELF1
CALR.1	7.28522442221366e-31	0.561572830743105	0.693	0.586	8.91201503569397e-27	NK_XCL	CALR
DHRS7	8.05432404488862e-31	0.949192853729134	0.422	0.296	9.85285460411225e-27	NK_XCL	DHRS7
ASAH1	1.00640905120985e-30	-1.07721	0.205	0.403	1.231140192345e-26	NK_XCL	ASAH1
PPP1CB	1.07380053921089e-30	-0.749237	0.252	0.476	1.31358019961668e-26	NK_XCL	PPP1CB
LAMP2.1	1.30094287114354e-30	-1.39336	0.103	0.276	1.59144341426989e-26	NK_XCL	LAMP2
MAPRE2	3.49702598917845e-30	1.46034454848846	0.282	0.167	4.277911892562e-26	NK_XCL	MAPRE2
CTSB	3.58471172139035e-30	-1.41533	0.119	0.292	4.38517784877681e-26	NK_XCL	CTSB
OTUB1	3.84629573091525e-30	1.20267252241863	0.354	0.236	4.70517356762862e-26	NK_XCL	OTUB1
PSMA6	4.00778860191176e-30	1.10703812840273	0.316	0.193	4.90272779671866e-26	NK_XCL	PSMA6
HDGF.1	9.22803830684369e-30	-1.0524	0.158	0.348	1.12886592607619e-25	NK_XCL	HDGF
ISG15.1	1.00421150649831e-29	0.830508058539037	0.402	0.271	1.22845193589938e-25	NK_XCL	ISG15
RTN4.1	1.0856671816523e-29	-0.877318	0.296	0.496	1.32809666331526e-25	NK_XCL	RTN4
BST2.1	1.72915165196754e-29	0.801810828694291	0.518	0.39	2.11527121585189e-25	NK_XCL	BST2
HNRNPA0	1.75391808993571e-29	0.773216806287832	0.581	0.496	2.14556799941836e-25	NK_XCL	HNRNPA0
RHOH.1	1.80605979929709e-29	0.876761950046618	0.431	0.293	2.20935295248013e-25	NK_XCL	RHOH
COX8A.1	3.00130869644723e-29	0.574729873339405	0.664	0.59	3.67150092836389e-25	NK_XCL	COX8A
SNX2	3.73025508712704e-29	-1.14721	0.161	0.348	4.5632210480825e-25	NK_XCL	SNX2
TIPARP	4.63773865251041e-29	1.43623498385691	0.263	0.151	5.67334569361598e-25	NK_XCL	TIPARP
SRSF5	1.32482698292868e-28	0.532250642493872	0.839	0.784	1.62066084821665e-24	NK_XCL	SRSF5
SYPL1.1	1.36620461325652e-28	-0.974807	0.129	0.309	1.6712781033967e-24	NK_XCL	SYPL1
PSMB8	1.37645473672292e-28	0.814920145083476	0.523	0.429	1.68381707943315e-24	NK_XCL	PSMB8
SLC44A2	1.41647535796908e-28	1.22209870283302	0.26	0.147	1.73277430540358e-24	NK_XCL	SLC44A2
TADA3	3.04761548571372e-28	1.38089366843311	0.288	0.178	3.7281480236736e-24	NK_XCL	TADA3
WAS.1	3.79234211778495e-28	0.999994385303557	0.425	0.317	4.63917211268633e-24	NK_XCL	WAS
ZNF428.1	3.80890727552622e-28	1.09782952020321	0.375	0.262	4.65943627015123e-24	NK_XCL	ZNF428
COX6C.1	4.78258208321735e-28	0.454110423293814	0.739	0.668	5.85053266239978e-24	NK_XCL	COX6C
ANXA11	5.65267308429929e-28	0.860543365674985	0.488	0.385	6.91491498402332e-24	NK_XCL	ANXA11
LBH	6.12507935168818e-28	0.945955170167486	0.321	0.195	7.49280957092015e-24	NK_XCL	LBH
PRELID1	8.41173180153686e-28	0.650073099563056	0.574	0.469	1.029007151282e-23	NK_XCL	PRELID1
CAPG.1	9.18285073694059e-28	-1.28052	0.096	0.253	1.12333813064994e-23	NK_XCL	CAPG
TBL1XR1.1	1.11335387925077e-27	-1.13358	0.121	0.294	1.36196580048747e-23	NK_XCL	TBL1XR1
UTRN	1.11965442789236e-27	0.962903345575509	0.401	0.281	1.36967326164072e-23	NK_XCL	UTRN
MAP4K4	1.26834961504878e-27	-1.23341	0.111	0.277	1.55157208408917e-23	NK_XCL	MAP4K4
STUB1	1.38712638428642e-27	0.956670787964515	0.437	0.336	1.69687170589758e-23	NK_XCL	STUB1
TMC8	1.73051251479426e-27	1.18858977262069	0.285	0.172	2.11693595934782e-23	NK_XCL	TMC8
QKI	1.73231335872718e-27	-0.89558	0.13	0.309	2.11913893173096e-23	NK_XCL	QKI
TPT1	2.30405785480555e-27	-0.353786	0.999	0.987	2.81855397378363e-23	NK_XCL	TPT1
CD48.1	2.54950665841852e-27	0.45235837259338	0.621	0.433	3.11881149524337e-23	NK_XCL	CD48
SUB1.1	2.68433044890552e-27	0.410064940830857	0.849	0.784	3.28374143814612e-23	NK_XCL	SUB1
PLEKHO1	2.86426074770081e-27	-1.26988	0.102	0.263	3.50385017266239e-23	NK_XCL	PLEKHO1
APRT	3.04240045817745e-27	0.547261449377322	0.69	0.585	3.72176848048848e-23	NK_XCL	APRT
STK10	4.35781435535405e-27	1.11761526319594	0.337	0.221	5.33091430090461e-23	NK_XCL	STK10
MRPL54	4.58190558001841e-27	0.932899833925254	0.472	0.384	5.60504509603652e-23	NK_XCL	MRPL54
MBP.1	5.2532237367077e-27	0.961983094427555	0.429	0.317	6.42626859711453e-23	NK_XCL	MBP
EVI2B.1	5.36911673245957e-27	-1.20836	0.251	0.421	6.5680404988178e-23	NK_XCL	EVI2B
HNRNPH1.1	7.13625869806761e-27	-0.60736	0.459	0.668	8.7297852653461e-23	NK_XCL	HNRNPH1
GSTO1.1	1.04319690598632e-26	-0.857028	0.217	0.411	1.27614277509307e-22	NK_XCL	GSTO1
CLTB	1.13059075511807e-26	1.05665896093922	0.38	0.274	1.38305167073594e-22	NK_XCL	CLTB
JMJD6	1.13124205030422e-26	1.44162119213562	0.253	0.149	1.38384840013715e-22	NK_XCL	JMJD6
GABPB1-AS1.1	1.32166918275909e-26	-1.03701	0.175	0.351	1.61679791126919e-22	NK_XCL	GABPB1-AS1
TMEM123	1.63491914011146e-26	-0.805665	0.291	0.484	1.99999658409835e-22	NK_XCL	TMEM123
ZNF451	1.70672729778867e-26	-1.14647	0.137	0.312	2.08783950338488e-22	NK_XCL	ZNF451
GIMAP4	1.83350866162255e-26	0.737572674968972	0.259	0.14	2.24293114576286e-22	NK_XCL	GIMAP4
IFI27L2	2.83841627882868e-26	1.19194009305943	0.312	0.203	3.47223463389112e-22	NK_XCL	IFI27L2
CDK6.1	2.98158884337428e-26	-1.41105	0.145	0.303	3.64737763209976e-22	NK_XCL	CDK6
ALOX5AP.1	3.14280155114203e-26	0.602151797480253	0.376	0.238	3.84458913751205e-22	NK_XCL	ALOX5AP
TPM3	4.63214680203444e-26	0.34439501444281	0.821	0.732	5.66650518292873e-22	NK_XCL	TPM3
TRAPPC1	5.80295413205643e-26	0.865394664495742	0.5	0.421	7.09875378974463e-22	NK_XCL	TRAPPC1
HIF1A.1	7.35838619560574e-26	-1.12157	0.207	0.384	9.00151383308451e-22	NK_XCL	HIF1A
BZW1	7.3623567129826e-26	0.718189040136331	0.593	0.517	9.00637096699161e-22	NK_XCL	BZW1
HLA-DMA.1	7.86620292861058e-26	-1.3535	0.191	0.347	9.62272604256932e-22	NK_XCL	HLA-DMA
MYO1G	8.63127760014611e-26	0.936400897338659	0.371	0.256	1.05586418882587e-21	NK_XCL	MYO1G
GABARAPL1	8.92656633200569e-26	1.06473002559503	0.299	0.185	1.09198685939426e-21	NK_XCL	GABARAPL1
NEAT1	1.07855345993065e-25	-1.73166	0.628	0.726	1.31939444753317e-21	NK_XCL	NEAT1
RAB21	1.09356720182634e-25	-0.969961	0.107	0.268	1.33776075799417e-21	NK_XCL	RAB21
CHPT1.1	1.20728274741e-25	-1.10259	0.106	0.264	1.47686898490665e-21	NK_XCL	CHPT1
FNIP1.1	1.23912708105173e-25	-0.818322	0.152	0.329	1.51582415825058e-21	NK_XCL	FNIP1
SMC4.1	1.43631184661242e-25	-1.47722	0.119	0.272	1.75704028196098e-21	NK_XCL	SMC4
WDR1.1	1.5068199067401e-25	1.02997450167745	0.407	0.309	1.84329279191516e-21	NK_XCL	WDR1
APOL6	2.15772241299111e-25	1.14375080379132	0.293	0.183	2.63954182781203e-21	NK_XCL	APOL6
CCDC12.1	2.97253665836675e-25	0.800181878854335	0.45	0.351	3.63630409418005e-21	NK_XCL	CCDC12
PTGER4	3.06372899806406e-25	1.21309118225234	0.282	0.173	3.74785968333176e-21	NK_XCL	PTGER4
GSTK1	3.73962036182298e-25	0.678767949215591	0.6	0.52	4.57467758861805e-21	NK_XCL	GSTK1
RBM26.1	4.44167790553416e-25	-1.06171	0.11	0.267	5.43350458183994e-21	NK_XCL	RBM26
BNIP3L.1	7.67680579461106e-25	-1.17918	0.217	0.395	9.39103652854771e-21	NK_XCL	BNIP3L
RPS13	9.5829563914378e-25	-0.3111	0.99	0.933	1.17228305536459e-20	NK_XCL	RPS13
CCT8.1	1.00391326884166e-24	-0.710811	0.265	0.457	1.228087101774e-20	NK_XCL	CCT8
DEF6	1.16963957914069e-24	1.15770442758051	0.28	0.176	1.4308200971628e-20	NK_XCL	DEF6
FAM49B	1.33633379965659e-24	0.765084064032003	0.513	0.419	1.63473713711991e-20	NK_XCL	FAM49B
CBX3.1	1.44218671606629e-24	-0.633691	0.301	0.507	1.76422700976389e-20	NK_XCL	CBX3
YWHAQ.1	1.45905549523183e-24	0.770719216134578	0.527	0.451	1.78486258731709e-20	NK_XCL	YWHAQ
BOD1L1	1.52931210829341e-24	-0.668438	0.205	0.395	1.87080750207532e-20	NK_XCL	BOD1L1
TMC6	1.58409609490621e-24	1.0294493648248	0.329	0.221	1.93782475289877e-20	NK_XCL	TMC6
CTDNEP1	1.64944699059489e-24	-0.65383	0.128	0.298	2.01776850359473e-20	NK_XCL	CTDNEP1
NAMPT.1	1.70432162425888e-24	-3.24605	0.157	0.309	2.08489664295589e-20	NK_XCL	NAMPT
POLR2L.1	2.85219767047257e-24	0.709789617877996	0.532	0.444	3.4890934102891e-20	NK_XCL	POLR2L
NCL.1	3.44899338018767e-24	0.41921356058124	0.721	0.62	4.21915360198357e-20	NK_XCL	NCL
VAMP5	3.70191586148515e-24	0.966686607265198	0.352	0.242	4.52855367335479e-20	NK_XCL	VAMP5
SLC38A1	4.18292479658476e-24	0.711626291590619	0.417	0.291	5.11697190366214e-20	NK_XCL	SLC38A1
P4HB.1	4.3854721642436e-24	0.515916884800831	0.532	0.424	5.3647480985192e-20	NK_XCL	P4HB
AP1S2	4.50962209975106e-24	-1.21348	0.115	0.264	5.51662071462548e-20	NK_XCL	AP1S2
MARCH6.1	4.67286362909602e-24	-0.955536	0.142	0.309	5.71631407747316e-20	NK_XCL	2025-03-06
EIF1B	6.51588507981907e-24	-0.712615	0.364	0.56	7.97088221814267e-20	NK_XCL	EIF1B
FUS.1	6.94407517520512e-24	0.437092759785041	0.766	0.691	8.49468716182842e-20	NK_XCL	FUS
S100A6.1	8.09752331789467e-24	-0.378253	0.853	0.686	9.90570027478055e-20	NK_XCL	S100A6
GPI	9.32414959479983e-24	1.24792553153876	0.29	0.19	1.14062321993186e-19	NK_XCL	GPI
MSI2.1	9.40348318654711e-24	-1.35058	0.126	0.277	1.15032809821031e-19	NK_XCL	MSI2
TSTD1	9.62301865532795e-24	0.847276399169188	0.419	0.314	1.17718387210627e-19	NK_XCL	TSTD1
LTA4H	1.370451001606e-23	-1.13807	0.122	0.274	1.67647271026462e-19	NK_XCL	LTA4H
SRP14.1	1.49241591736547e-23	0.273415945959798	0.88	0.839	1.82567239171318e-19	NK_XCL	SRP14
SERPINB1.1	1.70789409596598e-23	-1.25217	0.401	0.52	2.08926684759518e-19	NK_XCL	SERPINB1
ZNF326.1	1.9259312161014e-23	-0.798748	0.163	0.333	2.35599165665684e-19	NK_XCL	ZNF326
TOP2B.1	2.31121964595758e-23	-1.0524	0.123	0.279	2.82731499289991e-19	NK_XCL	TOP2B
SDF2L1	2.44555125972979e-23	1.05410667467186	0.309	0.204	2.99164285602745e-19	NK_XCL	SDF2L1
DBF4	2.48240591027249e-23	1.13737033193513	0.287	0.184	3.03672715003634e-19	NK_XCL	DBF4
HLA-DQB1	2.71935785281761e-23	-1.83924	0.167	0.304	3.32659046135178e-19	NK_XCL	HLA-DQB1
PAN3.1	3.18837352765227e-23	-0.998551	0.106	0.257	3.90033733637703e-19	NK_XCL	PAN3
REL	3.30547493861135e-23	0.654813509099816	0.52	0.419	4.04358749240327e-19	NK_XCL	REL
GLIPR2	4.07848421721647e-23	0.948666541101826	0.323	0.215	4.98920974292091e-19	NK_XCL	GLIPR2
CCDC88C	4.31930058618583e-23	1.13214866870785	0.294	0.19	5.28380040708113e-19	NK_XCL	CCDC88C
EEF1B2.1	4.81152467613807e-23	-0.469094	0.933	0.865	5.8859381363197e-19	NK_XCL	EEF1B2
UBE2D2	6.04223955598546e-23	0.511632667106541	0.653	0.603	7.39147164883701e-19	NK_XCL	UBE2D2
HADHB.1	7.620114116824e-23	-0.804696	0.122	0.279	9.3216855991108e-19	NK_XCL	HADHB
RNF126	8.72690604004867e-23	1.02958048410426	0.358	0.258	1.06756241587915e-18	NK_XCL	RNF126
CLTC	1.08655020700054e-22	-0.886933	0.152	0.313	1.32917686822376e-18	NK_XCL	CLTC
RBM39	1.115996384517e-22	0.533619722117179	0.805	0.783	1.36519837717964e-18	NK_XCL	RBM39
TRIM38.1	1.28980723994863e-22	-1.11158	0.123	0.27	1.57782119662915e-18	NK_XCL	TRIM38
TMEM109	1.7566602776881e-22	1.32183862959645	0.251	0.156	2.14892251769585e-18	NK_XCL	TMEM109
DDX24	2.18090106156675e-22	0.626234156860706	0.579	0.496	2.6678962686146e-18	NK_XCL	DDX24
RBPJ.1	2.53488481484065e-22	-1.0221	0.14	0.295	3.10092459399457e-18	NK_XCL	RBPJ
DDAH2.1	2.54063578390633e-22	-1.08646	0.118	0.262	3.10795975445262e-18	NK_XCL	DDAH2
CCDC69	2.63305976946216e-22	0.964776829203536	0.321	0.216	3.22102201598306e-18	NK_XCL	CCDC69
MIS18BP1.1	3.17984890966763e-22	-0.795556	0.223	0.396	3.88990917119641e-18	NK_XCL	MIS18BP1
COX7A2.1	4.43913940938678e-22	0.401969900851877	0.722	0.667	5.43039923950285e-18	NK_XCL	COX7A2
RBX1	4.80093651319384e-22	-0.78205	0.321	0.497	5.87298563659002e-18	NK_XCL	RBX1
PARK7.1	6.26908209978864e-22	0.573221550766835	0.622	0.553	7.66896813267144e-18	NK_XCL	PARK7
IRF2BP2.1	8.06936258770459e-22	-0.796361	0.301	0.476	9.87125125353903e-18	NK_XCL	IRF2BP2
H3F3A	8.20480264236511e-22	-0.506198	0.957	0.93	1.00369350724052e-17	NK_XCL	H3F3A
EIF2S3.1	8.27861650346286e-22	-0.573716	0.321	0.513	1.01272315686861e-17	NK_XCL	EIF2S3
LGALS9.1	9.02553665597214e-22	-0.774096	0.133	0.286	1.10409389912507e-17	NK_XCL	LGALS9
ASH1L	9.22649212495667e-22	-0.891738	0.163	0.323	1.12867678164595e-17	NK_XCL	ASH1L
TNFRSF14.1	1.24174392093361e-21	0.942679098882463	0.368	0.267	1.51902533847809e-17	NK_XCL	TNFRSF14
TRAF3IP3.1	1.34211184723941e-21	0.711030529121212	0.418	0.299	1.64180542272797e-17	NK_XCL	TRAF3IP3
CYTH1.1	1.52351763066401e-21	0.72968934156324	0.41	0.303	1.86371911759128e-17	NK_XCL	CYTH1
PTPN7.1	1.55282112146871e-21	0.842724440014241	0.358	0.254	1.89956607789267e-17	NK_XCL	PTPN7
NDUFB5.1	1.90455458435421e-21	-0.759423	0.168	0.331	2.3298416230405e-17	NK_XCL	NDUFB5
HIST1H1E.1	2.13844350559377e-21	0.885563721640907	0.471	0.367	2.61595794039286e-17	NK_XCL	HIST1H1E
TXN.1	2.80375791476051e-21	-0.844916	0.455	0.588	3.42983705712653e-17	NK_XCL	TXN
TUBA1B.1	2.86440206803267e-21	-1.34704	0.447	0.577	3.50402304982437e-17	NK_XCL	TUBA1B
SOD2.1	4.60475504817827e-21	-2.32864	0.158	0.303	5.63299685043648e-17	NK_XCL	SOD2
NDUFB9	6.07551177431442e-21	0.608584223108047	0.541	0.473	7.43217355351883e-17	NK_XCL	NDUFB9
CCSER2	6.12846923793609e-21	1.11292209858238	0.254	0.158	7.49695641876722e-17	NK_XCL	CCSER2
HNRNPL	6.71120086066066e-21	0.815335413577193	0.429	0.341	8.20981201284618e-17	NK_XCL	HNRNPL
DGCR6L	8.38797614482051e-21	1.14277334716887	0.298	0.206	1.02610112179589e-16	NK_XCL	DGCR6L
NDUFA6	9.29412876422004e-21	0.808104369702338	0.425	0.34	1.13695077172704e-16	NK_XCL	NDUFA6
SREK1.1	1.48193995078181e-20	-0.635172	0.235	0.41	1.81285714179138e-16	NK_XCL	SREK1
ACTN4.1	1.50833979978601e-20	0.915487201792909	0.379	0.289	1.84515207707823e-16	NK_XCL	ACTN4
HIGD2A	1.57172342675048e-20	0.616673538100386	0.587	0.533	1.92268926794387e-16	NK_XCL	HIGD2A
RASA2	1.75491345948426e-20	1.0209177242518	0.273	0.175	2.14678563498709e-16	NK_XCL	RASA2
WDR26	1.785236428432e-20	-0.833034	0.139	0.288	2.18387972290087e-16	NK_XCL	WDR26
MAP1LC3B.1	1.9545948664603e-20	0.568012580820135	0.586	0.519	2.39105590014089e-16	NK_XCL	MAP1LC3B
CSK.1	2.10387251503163e-20	0.909352381266572	0.385	0.295	2.57366724763819e-16	NK_XCL	CSK
TMPO	2.12013911931999e-20	-1.04419	0.166	0.312	2.59356618466415e-16	NK_XCL	TMPO
CLEC2B	3.09794953657682e-20	0.468828263162453	0.589	0.492	3.78972166809442e-16	NK_XCL	CLEC2B
ERAP2	3.11412018245076e-20	1.02228344047789	0.264	0.169	3.80950321919202e-16	NK_XCL	ERAP2
RIF1.1	3.72662723862429e-20	-1.11484	0.12	0.257	4.55878310100909e-16	NK_XCL	RIF1
PSMD8	3.93622256710753e-20	0.735253054315707	0.497	0.434	4.81518106634265e-16	NK_XCL	PSMD8
UPP1	4.0817911415481e-20	0.863768479619881	0.295	0.192	4.99325510345579e-16	NK_XCL	UPP1
RUNX1.1	4.30698883132389e-20	-1.08699	0.134	0.274	5.26873943735852e-16	NK_XCL	RUNX1
RPL22	4.92148743019447e-20	-0.297366	0.968	0.893	6.02045557335689e-16	NK_XCL	RPL22
FTL	5.72403898374633e-20	-0.919746	0.983	0.969	7.00221688881688e-16	NK_XCL	FTL
HSPE1.1	8.1737325245952e-20	0.662041605088565	0.49	0.405	9.99892699733731e-16	NK_XCL	HSPE1
EIF3K	8.76443219273029e-20	0.364753644240088	0.802	0.748	1.0721529901367e-15	NK_XCL	EIF3K
RPS8	1.06117559231807e-19	-0.303194	0.993	0.943	1.2981361020827e-15	NK_XCL	RPS8
CDK2AP2	1.08520442978543e-19	1.20056747394808	0.252	0.162	1.32753057895651e-15	NK_XCL	CDK2AP2
CYTIP.1	1.1060333902169e-19	0.628132347241645	0.465	0.357	1.35301064625233e-15	NK_XCL	CYTIP
ANAPC16	1.39345978923421e-19	0.549984886877229	0.574	0.509	1.7046193601702e-15	NK_XCL	ANAPC16
CLDND1.1	1.54794761532474e-19	1.00410061682478	0.355	0.267	1.89360431782676e-15	NK_XCL	CLDND1
MAP3K2	1.59792069510508e-19	-0.840348	0.159	0.306	1.95473638632204e-15	NK_XCL	MAP3K2
NDUFA1	1.88693904263506e-19	0.49568250126166	0.592	0.54	2.30829253085546e-15	NK_XCL	NDUFA1
SNRPB.1	1.97225394980042e-19	0.480540345710123	0.625	0.55	2.41265825679086e-15	NK_XCL	SNRPB
KLF6	2.18405431252882e-19	0.434035741982609	0.741	0.662	2.6717536405165e-15	NK_XCL	KLF6
2025-03-07	2.35895134266001e-19	-0.810322	0.13	0.274	2.88570517747599e-15	NK_XCL	2025-03-07
ARL6IP4	2.80447184402535e-19	0.447764524408041	0.654	0.602	3.4307104067962e-15	NK_XCL	ARL6IP4
ATP6V1G1	2.92789340358629e-19	0.379808641073912	0.746	0.682	3.5816920006071e-15	NK_XCL	ATP6V1G1
PDLIM2	2.92886358729085e-19	1.20821858982294	0.251	0.164	3.5828788263329e-15	NK_XCL	PDLIM2
RNASEH2B.1	3.21292786408715e-19	-0.774388	0.185	0.338	3.93037465613781e-15	NK_XCL	RNASEH2B
PIN1.1	3.57367074334868e-19	0.994308391032139	0.373	0.297	4.37167142033844e-15	NK_XCL	PIN1
TM9SF3.1	3.82544038601347e-19	-0.621277	0.169	0.325	4.67966122421028e-15	NK_XCL	TM9SF3
CDC37.1	4.46477953773354e-19	0.737066365000323	0.476	0.414	5.46176480850944e-15	NK_XCL	CDC37
UBXN1.1	4.61921777099528e-19	0.512907127163954	0.628	0.589	5.65068909925853e-15	NK_XCL	UBXN1
DDX17.1	6.78668632041812e-19	-0.5264	0.461	0.631	8.30215337576748e-15	NK_XCL	DDX17
FOXP1	7.42182654409071e-19	-0.679845	0.331	0.503	9.07912041138616e-15	NK_XCL	FOXP1
PABPN1.1	9.75196766726209e-19	-0.538258	0.228	0.4	1.19295820473617e-14	NK_XCL	PABPN1
SHOC2	1.11470567966965e-18	-0.804491	0.135	0.276	1.36361945793988e-14	NK_XCL	SHOC2
YPEL3.1	1.11489588096636e-18	0.552648536785487	0.535	0.459	1.36385213118615e-14	NK_XCL	YPEL3
GTF2I.1	1.25367057441039e-18	-0.654936	0.217	0.382	1.53361521367623e-14	NK_XCL	GTF2I
RAB27A	1.27864160951896e-18	0.902797767529691	0.257	0.165	1.56416228092454e-14	NK_XCL	RAB27A
C9ORF78.1	1.31098688078964e-18	0.629831299230188	0.535	0.477	1.60373025126997e-14	NK_XCL	C9ORF78
TBRG1	1.49194628419656e-18	1.13363401151706	0.252	0.164	1.82509788945765e-14	NK_XCL	TBRG1
DSTN.1	1.51325572131577e-18	0.884389412844446	0.402	0.317	1.85116572388558e-14	NK_XCL	DSTN
SNHG8.1	1.75095082644401e-18	-0.583455	0.43	0.578	2.14193814598895e-14	NK_XCL	SNHG8
BCAP31.1	1.83124057366077e-18	0.775641582377812	0.429	0.356	2.24015659375922e-14	NK_XCL	BCAP31
CASP4	1.93139707443041e-18	0.871700201425941	0.422	0.344	2.36267804115072e-14	NK_XCL	CASP4
NUCB1.1	2.01680848060885e-18	1.00986514979192	0.359	0.281	2.46716181432881e-14	NK_XCL	NUCB1
MBD2.1	2.20152804398967e-18	-0.660322	0.135	0.276	2.69312925621257e-14	NK_XCL	MBD2
NDUFB7.1	2.31236551717504e-18	0.697893720681813	0.489	0.435	2.82871673716023e-14	NK_XCL	NDUFB7
PLP2.1	2.80527474018635e-18	-0.665624	0.251	0.405	3.43169258966997e-14	NK_XCL	PLP2
RBL2	3.1047951531665e-18	0.927050867974739	0.316	0.225	3.79809591086858e-14	NK_XCL	RBL2
RAB1B	3.38545662614326e-18	1.11135856458427	0.282	0.197	4.14142909076105e-14	NK_XCL	RAB1B
CDC42SE2.1	3.76881281054119e-18	0.544901226072656	0.52	0.433	4.61038871113503e-14	NK_XCL	CDC42SE2
NUDT4.1	4.08874285323148e-18	-1.01379	0.128	0.26	5.00175913235807e-14	NK_XCL	NUDT4
BRD2	4.76794794488094e-18	0.798649236857008	0.431	0.354	5.83263072097285e-14	NK_XCL	BRD2
SAT1.1	5.14585398179367e-18	-1.27291	0.523	0.645	6.2949231759282e-14	NK_XCL	SAT1
EP300	5.38917847331509e-18	-0.783716	0.178	0.325	6.59258202640635e-14	NK_XCL	EP300
EIF3A.1	5.96073374023672e-18	-0.632241	0.326	0.49	7.29176558443157e-14	NK_XCL	EIF3A
FOSB.1	7.48864115778555e-18	0.470774901289775	0.377	0.266	9.16085472831906e-14	NK_XCL	FOSB
EIF5A	8.17427583553214e-18	0.448819309797766	0.674	0.626	9.99959162960647e-14	NK_XCL	EIF5A
PGAM1.1	8.77804531836744e-18	0.75460319090796	0.424	0.344	1.07381828379589e-13	NK_XCL	PGAM1
RABGAP1L	9.25018976127648e-18	1.07155961422978	0.271	0.186	1.13157571349695e-13	NK_XCL	RABGAP1L
CAPZA2	1.01531719113045e-17	-0.611046	0.229	0.39	1.24203751990988e-13	NK_XCL	CAPZA2
SQSTM1	1.35421936343213e-17	0.629703236351805	0.479	0.408	1.65661654728653e-13	NK_XCL	SQSTM1
ZNF207.1	1.41103646539536e-17	-0.539935	0.364	0.543	1.72612090811814e-13	NK_XCL	ZNF207
HEBP2	1.48074552398019e-17	-0.548492	0.203	0.359	1.81139599948497e-13	NK_XCL	HEBP2
GNB2.1	1.93208083702869e-17	0.679855662419077	0.475	0.411	2.36351448793719e-13	NK_XCL	GNB2
TMEM167A	1.93342883544818e-17	-0.622486	0.163	0.307	2.36516349440376e-13	NK_XCL	TMEM167A
SLC2A3.1	2.02341034890899e-17	0.314133066265789	0.39	0.277	2.47523787982036e-13	NK_XCL	SLC2A3
TMUB1	2.18258708847662e-17	1.18270385572988	0.252	0.169	2.66995878533345e-13	NK_XCL	TMUB1
FBXW5	2.35289074306426e-17	1.04851652623385	0.3	0.217	2.87829124599051e-13	NK_XCL	FBXW5
DDX5	2.51754067590432e-17	0.330455223813087	0.947	0.9	3.07970750883376e-13	NK_XCL	DDX5
CHCHD2.1	3.54405896290218e-17	0.272532739339431	0.86	0.808	4.33544732931824e-13	NK_XCL	CHCHD2
MAP2K2	3.62903752760791e-17	0.800417719741763	0.444	0.382	4.43940160752275e-13	NK_XCL	MAP2K2
HBB.1	3.7941742913761e-17	-7.17882	0.314	0.431	4.64141341064038e-13	NK_XCL	HBB
PCM1.1	3.83799464849285e-17	-0.599545	0.288	0.458	4.6950188535013e-13	NK_XCL	PCM1
SNX3	4.29114243817309e-17	-0.519476	0.434	0.592	5.24935454461714e-13	NK_XCL	SNX3
BTF3L4	4.46210615909795e-17	-0.662935	0.155	0.296	5.45849446442453e-13	NK_XCL	BTF3L4
TOP1.1	4.72486688905668e-17	-0.790782	0.253	0.406	5.77992966538304e-13	NK_XCL	TOP1
RAB11FIP1.1	6.12804738268762e-17	-0.834763	0.174	0.308	7.49644036324177e-13	NK_XCL	RAB11FIP1
MGAT4A.1	6.32833463831913e-17	0.744244207024366	0.365	0.271	7.74145176305579e-13	NK_XCL	MGAT4A
PTPRA	7.37040161367752e-17	1.00489138781015	0.321	0.241	9.01621229401172e-13	NK_XCL	PTPRA
EIF2S2.1	7.6986545124287e-17	-0.58715	0.239	0.395	9.41776406505403e-13	NK_XCL	EIF2S2
JTB	8.13743234482995e-17	0.514144519630032	0.592	0.555	9.95452098743048e-13	NK_XCL	JTB
BTG2.1	9.04559706569353e-17	0.762219043967405	0.472	0.401	1.10654788904629e-12	NK_XCL	BTG2
RPS2.1	9.13647307607895e-17	-0.313768	0.997	0.946	1.11766475139674e-12	NK_XCL	RPS2
PPP1R15A.1	1.09445451741661e-16	0.528937180985058	0.647	0.583	1.33884621115574e-12	NK_XCL	PPP1R15A
PSMB6	1.09783697758228e-16	0.670499442361419	0.471	0.424	1.34298397467641e-12	NK_XCL	PSMB6
MIEN1	1.11927161455251e-16	1.00395463766145	0.336	0.263	1.36920496608209e-12	NK_XCL	MIEN1
DNAJC1.1	1.15972001220108e-16	0.719038879873443	0.33	0.243	1.41868549092558e-12	NK_XCL	DNAJC1
LMAN2.1	1.19628624209768e-16	0.719779150536783	0.408	0.337	1.46341695995809e-12	NK_XCL	LMAN2
PSMA2.1	1.26874510141697e-16	-0.534885	0.218	0.373	1.55205588256337e-12	NK_XCL	PSMA2
YWHAH.1	1.31242699719295e-16	-0.611179	0.18	0.321	1.60549194566613e-12	NK_XCL	YWHAH
UBE2M.1	1.35108366743465e-16	-0.303743	0.157	0.304	1.65278065037281e-12	NK_XCL	UBE2M
BLOC1S1.1	1.39875295838161e-16	-0.521845	0.262	0.425	1.71109449398822e-12	NK_XCL	BLOC1S1
CD53	1.48109188012434e-16	0.545241099893883	0.51	0.426	1.8118196969561e-12	NK_XCL	CD53
MACF1.1	1.58727025193697e-16	0.59799439551739	0.456	0.371	1.9417076991945e-12	NK_XCL	MACF1
LAMP1.1	1.84309118639925e-16	0.759836051459965	0.414	0.341	2.2546534483222e-12	NK_XCL	LAMP1
WDR83OS.1	1.85153924968065e-16	0.562829872089498	0.547	0.503	2.26498796413434e-12	NK_XCL	WDR83OS
BSDC1	1.95528437776049e-16	-0.76123	0.137	0.267	2.39189937931441e-12	NK_XCL	BSDC1
GDI2.1	2.13228261463637e-16	-0.491976	0.315	0.479	2.60842132248467e-12	NK_XCL	GDI2
DCTN3	2.16866964649616e-16	0.85518914372666	0.427	0.37	2.65293357855876e-12	NK_XCL	DCTN3
TRIM28.1	2.44383176140375e-16	-0.667931	0.139	0.27	2.9895393937252e-12	NK_XCL	TRIM28
PBXIP1	2.54638042600551e-16	0.899911469022938	0.293	0.207	3.11498717513254e-12	NK_XCL	PBXIP1
ATF4.1	2.73717987763185e-16	-0.58386	0.283	0.446	3.34839214430704e-12	NK_XCL	ATF4
HSPD1.1	2.93650494899718e-16	-0.652667	0.262	0.405	3.59222650410825e-12	NK_XCL	HSPD1
SCAND1	2.99430929849751e-16	0.546354158404356	0.551	0.51	3.66293856485201e-12	NK_XCL	SCAND1
USP7	3.03581514990933e-16	-0.58801	0.134	0.266	3.71371267288409e-12	NK_XCL	USP7
SURF4.1	3.15541585410485e-16	1.02809675326179	0.321	0.243	3.86002021432647e-12	NK_XCL	SURF4
ZMYM2.1	3.1673364369449e-16	-0.674532	0.17	0.307	3.8746026633147e-12	NK_XCL	ZMYM2
DDOST.1	3.27546137383775e-16	0.765422455494161	0.39	0.318	4.00687189861572e-12	NK_XCL	DDOST
USP15	3.31747457653734e-16	-0.543288	0.377	0.544	4.05826664947813e-12	NK_XCL	USP15
RNASET2.1	3.51535418629686e-16	-0.669372	0.373	0.512	4.30033277609695e-12	NK_XCL	RNASET2
EBPL.1	3.9133616022833e-16	-0.803132	0.164	0.291	4.78721524807316e-12	NK_XCL	EBPL
SEC62.1	3.93724928104631e-16	-0.60236	0.393	0.558	4.81643704550395e-12	NK_XCL	SEC62
AGTRAP	4.92521269853017e-16	0.711328927000747	0.289	0.197	6.02501269411195e-12	NK_XCL	AGTRAP
RBBP6	5.75479274666e-16	0.617192420099991	0.48	0.417	7.03983796698918e-12	NK_XCL	RBBP6
GLG1	6.45797745344691e-16	0.914932403539961	0.301	0.219	7.9000438188016e-12	NK_XCL	GLG1
DPP7.1	6.62377219815731e-16	0.63763073246441	0.446	0.376	8.10286053000584e-12	NK_XCL	DPP7
PTP4A2.1	6.99569553719214e-16	0.257364761150748	0.717	0.662	8.55783435064715e-12	NK_XCL	PTP4A2
RPS5	8.50683554323957e-16	-0.330454	0.985	0.895	1.0406411920045e-11	NK_XCL	RPS5
SRRT	1.01183652573117e-15	1.29818076192175	0.255	0.18	1.23777962192694e-11	NK_XCL	SRRT
SCFD1.1	1.07631034355489e-15	-0.442434	0.127	0.254	1.31665044327069e-11	NK_XCL	SCFD1
H2AFZ.1	1.10356451183946e-15	-0.816904	0.468	0.601	1.34999046733321e-11	NK_XCL	H2AFZ
PPA1.1	1.2162225711025e-15	-0.618632	0.269	0.413	1.48780507122969e-11	NK_XCL	PPA1
CTSS.1	1.39861082418903e-15	-1.72073	0.334	0.451	1.71092062123044e-11	NK_XCL	CTSS
RASSF1.1	1.46149343220817e-15	0.925665468981638	0.334	0.259	1.78784491562025e-11	NK_XCL	RASSF1
RICTOR	1.47689081563285e-15	-0.660977	0.209	0.353	1.80668053476367e-11	NK_XCL	RICTOR
[truncated: 27,783 more rows]
