# Supplementary material for: m6A demethylase–driven reprogramming of leukemia-associated macrophages predicts improved outcomes in acute myeloid leukemia
Source: Front Immunol. 2026 Feb 3;17:1739959. doi: 10.3389/fimmu.2026.1739959 (PMC12909554; doi:10.3389/fimmu.2026.1739959)
Supplement: Supplementary file 5 [file Table5.xlsx]

## Sheet: markergene_M
Table S5 DEGs among distinct m6A subgroups within the isolated macrophage population
p_val	avg_log2FC	pct.1	pct.2	p_val_adj	cluster	gene
2.54885377516504e-291	-1.20984	0.593	0.786	3.1180128231594e-287	ALLLow	HNRNPH1
2.24339784864303e-271	-0.777219	0.795	0.899	2.74434858824502e-267	ALLLow	HNRNPA2B1
7.75654267548051e-253	-0.84243	0.699	0.823	9.4885786549153e-249	ALLLow	HNRNPC
2.4203414272001e-157	0.540403707462734	0.944	0.9	2.96080366789388e-153	ALLLow	TYROBP
8.41142399016854e-156	0.770062934465982	0.818	0.697	1.02896949671732e-151	ALLLow	S100A11
1.99267875795594e-144	0.542662111724566	0.995	0.992	2.4376439246075e-140	ALLLow	FTL
1.7896420787864e-107	0.593825465654526	0.854	0.77	2.18926915497941e-103	ALLLow	FCER1G
4.48214768443535e-103	0.444280963769648	0.956	0.917	5.48301126236976e-99	ALLLow	S100A6
9.22200490861951e-93	0.389221480961099	0.949	0.931	1.12812786047142e-88	ALLLow	SH3BGRL3
4.08285246017194e-86	0.373899087924939	0.95	0.921	4.99455341452834e-82	ALLLow	S100A4
2.75726422163113e-85	0.664064446061973	0.755	0.66	3.37296132232137e-81	ALLLow	ARPC1B
2.93547404895909e-85	0.362930267085128	0.938	0.919	3.59096540409166e-81	ALLLow	OAZ1
6.10496143544526e-81	0.531247019641735	0.829	0.768	7.46819932398019e-77	ALLLow	AIF1
2.94811355507386e-78	0.33143152371043	0.987	0.979	3.60642731192186e-74	ALLLow	TMSB10
3.07887945479939e-76	0.329774577486999	0.955	0.936	3.76639323705609e-72	ALLLow	SERF2
6.25402244993874e-74	0.462151512462137	0.85	0.78	7.65054566301006e-70	ALLLow	PSAP
1.66768462832006e-73	-0.532858	0.681	0.777	2.04007860582392e-69	ALLLow	SFPQ
1.28150243943425e-71	1.03604180381155	0.439	0.307	1.56766193415992e-67	ALLLow	GABARAP
1.76375781040608e-71	-0.5185	0.757	0.83	2.15760492946975e-67	ALLLow	HNRNPU
1.52592899319043e-70	0.49000352343191	0.828	0.771	1.86666893736985e-66	ALLLow	LST1
5.32926503232907e-69	0.676082249872112	0.581	0.45	6.51928991404816e-65	ALLLow	FCN1
1.78512803501904e-68	0.97102500097338	0.503	0.373	2.18374712523879e-64	ALLLow	CRIP1
2.14625883063001e-66	0.433097358345453	0.858	0.802	2.6255184275097e-62	ALLLow	TSPO
2.87937988621469e-65	0.466896642546935	0.843	0.813	3.52234541480643e-61	ALLLow	CTSS
7.63077062402126e-65	-0.408587	0.814	0.877	9.33472170436521e-61	ALLLow	JUND
2.02495799292208e-63	-0.496391	0.749	0.839	2.47713111274158e-59	ALLLow	CCNL1
3.95532965732952e-62	0.535734341974107	0.751	0.635	4.8385547698112e-58	ALLLow	S100A8
7.62473910809848e-62	-0.930035	0.342	0.477	9.32734335093687e-58	ALLLow	YTHDC1
2.77751536693766e-61	-0.531778	0.441	0.588	3.39773454837484e-57	ALLLow	LUC7L3
4.25697633242047e-61	0.955994089132428	0.273	0.153	5.20755914744996e-57	ALLLow	NME2
1.00384802029687e-60	-0.559543	0.488	0.62	1.22800728322916e-56	ALLLow	PNN
4.25570237744546e-60	-0.542377	0.617	0.725	5.20600071832903e-56	ALLLow	TRA2B
3.07226465745922e-58	0.904369454593515	0.267	0.15	3.75830135546986e-54	ALLLow	ATP6V0C
5.72590357449223e-57	0.346360373074407	0.984	0.985	7.00449784267634e-53	ALLLow	FTH1
1.55840471054501e-56	0.453956142667251	0.786	0.68	1.90639648240971e-52	ALLLow	S100A9
1.74739997880959e-56	-0.527755	0.583	0.695	2.13759439407777e-52	ALLLow	BCLAF1
3.05148813018871e-56	1.05004053709605	0.378	0.265	3.73288542965985e-52	ALLLow	ALDOA
9.41743240997854e-55	-0.396306	0.687	0.769	1.15203450671267e-50	ALLLow	HNRNPA3
1.19625685944098e-54	-0.714012	0.368	0.491	1.46338101615414e-50	ALLLow	RBMX
2.35293725868639e-52	0.286915100048042	0.937	0.911	2.87834814855106e-48	ALLLow	PFN1
3.86420728812951e-52	0.378302064071997	0.908	0.87	4.72708477556883e-48	ALLLow	CST3
2.97474597180119e-51	0.521455627080605	0.701	0.624	3.6390067473044e-47	ALLLow	TYMP
4.50125663215695e-51	0.298085401877933	0.942	0.923	5.5063872381176e-47	ALLLow	MYL6
5.1634952146382e-51	0.282066046879267	0.992	0.986	6.31650369606691e-47	ALLLow	ACTB
5.73003317315646e-51	0.439439697276466	0.753	0.643	7.0095495807223e-47	ALLLow	CFD
6.61984351896614e-51	0.581315543468189	0.659	0.562	8.09805457675128e-47	ALLLow	CEBPD
4.48711065858805e-50	0.710232932930583	0.319	0.199	5.48908246865077e-46	ALLLow	C5AR1
4.36578426896157e-49	0.431857783813836	0.756	0.703	5.34066389622069e-45	ALLLow	NPC2
4.87523402039613e-49	-0.50534	0.448	0.577	5.96387377715059e-45	ALLLow	NKTR
6.00182488744514e-49	0.666649893379066	0.471	0.362	7.34203238481164e-45	ALLLow	CARD16
7.11727412636814e-49	0.340096358500436	0.867	0.826	8.70656143878614e-45	ALLLow	COTL1
1.39257720034833e-48	0.958931524077066	0.301	0.189	1.70353968918611e-44	ALLLow	HMOX1
2.76393925599818e-48	0.409942267054077	0.775	0.701	3.38112689186257e-44	ALLLow	ITGB2
2.9586194202771e-48	-0.844681	0.409	0.513	3.61927913682497e-44	ALLLow	WTAP
4.06717508898286e-48	-0.437092	0.636	0.729	4.97537528635273e-44	ALLLow	FUS
1.65170222444263e-47	0.528523595376308	0.61	0.513	2.02052733116066e-43	ALLLow	C1ORF162
1.88311920829567e-47	-0.510474	0.443	0.571	2.3036197275081e-43	ALLLow	MDM4
2.93508693706227e-47	0.377231693235691	0.794	0.739	3.59049185010828e-43	ALLLow	COX6B1
6.66510420835908e-47	-0.287659	0.889	0.926	8.15342197808566e-43	ALLLow	DDX5
7.70678213773059e-46	-0.286203	0.971	0.986	9.42770658908583e-42	ALLLow	MALAT1
2.23508690043398e-45	0.257612603295284	0.926	0.908	2.73418180530089e-41	ALLLow	CYBA
2.75494208366302e-45	0.708309709792144	0.37	0.261	3.37012065094497e-41	ALLLow	PILRA
2.77534195513917e-44	-0.539284	0.413	0.533	3.39507581372175e-40	ALLLow	CLK1
1.11431921939516e-43	0.461278536262239	0.67	0.598	1.3631467010861e-39	ALLLow	PYCARD
1.74974743379708e-43	-0.504155	0.46	0.582	2.14046603576397e-39	ALLLow	SLC38A2
1.81437181533232e-43	0.403796329815635	0.751	0.703	2.21952104169603e-39	ALLLow	SPI1
5.32840998421631e-43	0.43148492392927	0.701	0.623	6.51824393369181e-39	ALLLow	CD68
1.34580780308125e-42	0.483061111188649	0.638	0.557	1.64632668550929e-38	ALLLow	ATP6V0E1
4.16163130164665e-42	-0.820319	0.165	0.27	5.09092357130435e-38	ALLLow	BCL11A
8.42132535357599e-42	0.333529118692912	0.84	0.76	1.03018073050295e-37	ALLLow	S100A10
2.92732609784068e-41	0.695369531611268	0.334	0.23	3.5809980154885e-37	ALLLow	LILRB2
3.62653236474542e-41	0.652246345291116	0.396	0.292	4.43633704179308e-37	ALLLow	SLC7A7
5.66170962552498e-41	-0.808071	0.302	0.413	6.9259693849047e-37	ALLLow	SOX4
6.94757122311072e-41	-0.443184	0.574	0.668	8.49896387723134e-37	ALLLow	DDX17
1.43039358826101e-40	0.587739153041704	0.452	0.343	1.74980047651969e-36	ALLLow	FGL2
2.70075911949051e-40	0.60953731505108	0.629	0.559	3.30383863087274e-36	ALLLow	IFITM2
5.51172469222207e-40	-0.40913	0.537	0.642	6.74249281599525e-36	ALLLow	SRSF11
8.6493282582358e-40	0.488345791147698	0.548	0.45	1.05807232582999e-35	ALLLow	FGR
3.06760050165978e-39	-0.614661	0.253	0.368	3.75259569368041e-35	ALLLow	KLHL24
3.44546838675806e-39	-0.415491	0.564	0.671	4.21484147752113e-35	ALLLow	ZNF207
1.81142822123286e-38	0.43466116736024	0.611	0.522	2.21592014303416e-34	ALLLow	CFP
1.89081752870584e-38	0.329920671415954	0.826	0.773	2.31303708286586e-34	ALLLow	ARHGDIB
3.19376651346833e-38	0.539408028107851	0.483	0.387	3.90693457592581e-34	ALLLow	AGTRAP
7.98345352431979e-38	-0.379165	0.662	0.746	9.7661586963004e-34	ALLLow	PNISR
8.87067009364417e-38	0.698544620550149	0.411	0.313	1.08514907255549e-33	ALLLow	MT2A
9.39118932469475e-38	0.782121868635193	0.324	0.231	1.14882419008991e-33	ALLLow	PSMB10
1.93686658378434e-37	0.582541185315616	0.449	0.343	2.36936889194339e-33	ALLLow	LGALS2
2.08159521445877e-37	-0.342548	0.685	0.76	2.54641542584741e-33	ALLLow	SRSF3
8.11808038370574e-37	0.501767630135528	0.614	0.541	9.93084773338723e-33	ALLLow	NCF1
1.07565607556347e-36	-0.371405	0.738	0.778	1.31585007723679e-32	ALLLow	NPM1
3.00723589006201e-36	0.659638524284653	0.51	0.424	3.67875166431286e-32	ALLLow	LY6E
3.37716208830293e-36	-0.355985	0.801	0.84	4.13128238262098e-32	ALLLow	HSP90AA1
3.47804186763013e-36	0.319418498352636	0.613	0.508	4.25468861667194e-32	ALLLow	LGALS3
4.44057979108178e-36	0.354343734582773	0.785	0.733	5.43216125843034e-32	ALLLow	GRN
6.10876833418416e-36	-0.552113	0.273	0.384	7.47285630320749e-32	ALLLow	ZNF326
6.71270119008803e-36	0.666682333612283	0.362	0.266	8.21164736583468e-32	ALLLow	RNASEK
1.73275339056745e-35	-0.455133	0.44	0.552	2.11967722268117e-31	ALLLow	SREK1
2.97671403722813e-35	-1.06983	0.195	0.283	3.64141428174117e-31	ALLLow	ALKBH5
5.43572047945284e-35	0.330930089949599	0.589	0.474	6.64951686251466e-31	ALLLow	VCAN
9.28557908791344e-35	-0.43079	0.475	0.579	1.13590488982445e-30	ALLLow	SRSF10
2.05351823178908e-34	0.373191013059393	0.726	0.673	2.51206885294758e-30	ALLLow	UQCR11
5.02742987854996e-34	-0.304563	0.776	0.831	6.15005497043016e-30	ALLLow	RBM39
6.52868882103402e-34	0.338784500608136	0.616	0.508	7.98654503477091e-30	ALLLow	MS4A6A
7.52667099878336e-34	-0.306445	0.761	0.807	9.20737663281168e-30	ALLLow	GNAS
9.10946530850217e-34	0.448497744107851	0.603	0.513	1.11436089118907e-29	ALLLow	MNDA
1.69868262316796e-33	0.61343362228203	0.55	0.458	2.07799845292136e-29	ALLLow	S100A12
3.44214819872944e-33	0.386566552830789	0.446	0.339	4.21077989150572e-29	ALLLow	BCL2A1
4.91621485505555e-33	-0.423935	0.595	0.681	6.01400563218946e-29	ALLLow	DDX3X
5.29941375677863e-33	-0.622835	0.18	0.275	6.4827728486673e-29	ALLLow	ARMCX3
8.13535178906052e-33	0.665619316241561	0.37	0.281	9.95197584355773e-29	ALLLow	HCK
8.77024755889752e-33	-0.55304	0.29	0.394	1.07286438387993e-28	ALLLow	GOLGA4
1.05832808900923e-32	-0.406464	0.364	0.474	1.29465275128499e-28	ALLLow	CLINT1
1.99809748657515e-32	0.548552185649273	0.482	0.396	2.44427265532738e-28	ALLLow	C4ORF48
2.30865110604173e-32	-0.346184	0.631	0.697	2.82417289802085e-28	ALLLow	SET
3.211988177684e-32	-0.314679	0.833	0.865	3.92922513776083e-28	ALLLow	HMGB1
8.49280224658972e-32	-0.407	0.391	0.5	1.03892449882532e-27	ALLLow	CYLD
9.24077338376987e-32	-0.346324	0.492	0.602	1.13042380803657e-27	ALLLow	RSRP1
9.79655217773913e-32	-0.434036	0.65	0.723	1.19841222790283e-27	ALLLow	HSPA5
1.68170865787004e-31	-0.52185	0.302	0.406	2.05723420117242e-27	ALLLow	ZNF292
1.84445749377201e-31	0.52546068363922	0.497	0.416	2.2563248521313e-27	ALLLow	BLVRB
3.82896111997969e-31	-0.337639	0.583	0.678	4.68396813807116e-27	ALLLow	EIF4A2
4.25780449877229e-31	0.482905694293829	0.505	0.427	5.20857224334815e-27	ALLLow	TRAPPC1
4.76193298337252e-31	-0.440696	0.38	0.487	5.82527261855961e-27	ALLLow	PRPF4B
5.58143748068293e-31	-0.427921	0.468	0.563	6.82777247011943e-27	ALLLow	RSRC2
1.62464854862505e-30	-0.472461	0.425	0.523	1.98743256953302e-26	ALLLow	CHD2
2.02748109804923e-30	0.314968513643192	0.754	0.723	2.48021762724362e-26	ALLLow	COX5B
2.09577446295702e-30	0.384437288769573	0.683	0.645	2.56376090053533e-26	ALLLow	HIGD2A
2.29706678123147e-30	-0.369045	0.521	0.617	2.81000179348046e-26	ALLLow	RBM25
3.51890973077136e-30	0.257560135821379	0.855	0.848	4.30468227365261e-26	ALLLow	ITM2B
3.52053673674763e-30	-0.530547	0.286	0.385	4.30667259006337e-26	ALLLow	PCF11
5.32038759687456e-30	-0.475176	0.396	0.493	6.50843014725666e-26	ALLLow	TRA2A
2.36602286581539e-29	-0.376076	0.392	0.495	2.89435577175196e-25	ALLLow	AMD1
2.51198906476603e-29	-0.384936	0.356	0.461	3.07291622292828e-25	ALLLow	SLC25A36
3.74910144216424e-29	-0.340642	0.584	0.669	4.58627579419951e-25	ALLLow	JMJD1C
3.9923630943964e-29	0.67966628484475	0.352	0.271	4.88385777337512e-25	ALLLow	ODF3B
5.18475400032311e-29	-0.548237	0.241	0.336	6.34250956859526e-25	ALLLow	GABPB1-AS1
5.35927276177624e-29	-0.318865	0.635	0.711	6.55599836948087e-25	ALLLow	HMGN1
6.85629254591094e-29	-0.541008	0.338	0.435	8.38730267141286e-25	ALLLow	PPP1R14B
7.51707321734883e-29	0.484983243796859	0.426	0.341	9.19563566678283e-25	ALLLow	C19ORF38
1.25704494597176e-28	0.352253748512937	0.657	0.591	1.53774308240725e-24	ALLLow	FCGRT
1.26409908890715e-28	-0.403849	0.448	0.546	1.54637241546012e-24	ALLLow	PRPF40A
1.62109332128685e-28	0.477434843207163	0.318	0.231	1.9830834599302e-24	ALLLow	LILRB3
2.0302341008948e-28	0.520005314848126	0.377	0.29	2.48358537562461e-24	ALLLow	IGSF6
2.51752606117582e-28	-0.336161	0.528	0.62	3.07968963063638e-24	ALLLow	SCAF11
3.51750009763114e-28	0.536345861481529	0.452	0.37	4.30295786943218e-24	ALLLow	CD36
3.6175835669384e-28	-0.290187	0.703	0.758	4.42538997743574e-24	ALLLow	NAP1L1
4.40208437264306e-28	0.290924159249409	0.82	0.773	5.38506981305426e-24	ALLLow	GMFG
7.75911403329765e-28	-0.489273	0.206	0.296	9.49172419693301e-24	ALLLow	KRR1
1.26056304602731e-27	-0.457704	0.379	0.477	1.54204677420521e-23	ALLLow	NUFIP2
1.90254777050892e-27	0.29320149229478	0.734	0.689	2.32738668766356e-23	ALLLow	LAMTOR4
2.07149556126486e-27	-0.483941	0.416	0.51	2.53406052009531e-23	ALLLow	CHD1
2.16619906120339e-27	0.414883043835221	0.5	0.42	2.64991131157011e-23	ALLLow	CTSH
2.57379848188913e-27	-0.507913	0.316	0.411	3.14852768289497e-23	ALLLow	ZMYM2
2.72136011609019e-27	-0.568779	0.32	0.409	3.32903983001313e-23	ALLLow	PMAIP1
4.33990366489829e-27	0.310737528118046	0.711	0.649	5.30900415327008e-23	ALLLow	ANXA2
4.95132957725481e-27	-0.413631	0.339	0.439	6.05696147185581e-23	ALLLow	PCM1
5.86424555291389e-27	0.702183413392501	0.281	0.205	7.17373158487957e-23	ALLLow	SULT1A1
1.0729089835039e-26	-0.457271	0.293	0.391	1.31248955952032e-22	ALLLow	RICTOR
1.22412430387614e-26	-0.548475	0.29	0.378	1.49747126093168e-22	ALLLow	IFRD1
1.87869955069579e-26	-0.463202	0.258	0.353	2.29821316036616e-22	ALLLow	SETD2
2.01556580888285e-26	-0.293872	0.592	0.674	2.46564165400639e-22	ALLLow	EIF4B
2.62013301775999e-26	0.326947567046095	0.602	0.547	3.2052087206258e-22	ALLLow	CSTB
2.7043853801203e-26	-0.528325	0.234	0.324	3.30827463550116e-22	ALLLow	GLS
3.79045174296136e-26	0.26280881885698	0.808	0.792	4.63685961716463e-22	ALLLow	TKT
4.76388089202622e-26	-0.44235	0.379	0.472	5.82765549521568e-22	ALLLow	NIPBL
1.1540636068574e-25	-0.496292	0.291	0.382	1.41176601026866e-21	ALLLow	ARID1B
1.36784890527729e-25	-0.326832	0.47	0.562	1.67328956582571e-21	ALLLow	HNRNPH3
1.62180408320661e-25	-0.666452	0.189	0.271	1.98395293498664e-21	ALLLow	ZNF791
2.59237504361952e-25	-0.330405	0.677	0.718	3.17125239085975e-21	ALLLow	HSP90AB1
2.69951433888342e-25	-0.708401	0.199	0.28	3.30231589075609e-21	ALLLow	CDK6
2.79257822559933e-25	0.356830205627821	0.77	0.749	3.41616094337566e-21	ALLLow	FXYD5
3.30679553430569e-25	-0.406365	0.404	0.501	4.04520297711615e-21	ALLLow	KMT2C
4.33955534848829e-25	0.566449535745232	0.612	0.576	5.30857805780572e-21	ALLLow	RPL17
4.98580209704351e-25	-0.428815	0.244	0.334	6.09913170531332e-21	ALLLow	SUZ12
5.07970431347329e-25	0.939606965907225	0.419	0.351	6.21400228667188e-21	ALLLow	IFITM3
6.3470470983373e-25	0.470953468427301	0.556	0.505	7.76434271539602e-21	ALLLow	ZYX
6.7386366791423e-25	-0.470027	0.278	0.366	8.24337424959477e-21	ALLLow	SMARCA2
7.61886689133048e-25	-0.294398	0.632	0.701	9.32015986816458e-21	ALLLow	IRF2BP2
1.09603516628017e-24	-0.48188	0.392	0.477	1.34077981891053e-20	ALLLow	ANKRD28
1.20206385556598e-24	0.317722049728432	0.642	0.585	1.47048471451386e-20	ALLLow	ARRB2
1.29763138222641e-24	0.418262233102452	0.432	0.347	1.58739246987757e-20	ALLLow	SLC11A1
1.66124990087534e-24	-0.365975	0.429	0.52	2.0322070037408e-20	ALLLow	PHIP
1.92112390033884e-24	-0.49459	0.319	0.406	2.3501108672845e-20	ALLLow	TTC3
2.13026601495511e-24	-0.296285	0.665	0.736	2.60595441609458e-20	ALLLow	SF1
2.39640533545591e-24	0.496245288450159	0.478	0.414	2.93152264686322e-20	ALLLow	CHCHD10
2.46044473632381e-24	-0.460414	0.198	0.283	3.00986204594492e-20	ALLLow	SATB1
3.05939359670857e-24	-0.419629	0.4	0.49	3.74255618685359e-20	ALLLow	ARID4B
3.44180237896173e-24	-0.321085	0.544	0.63	4.21035685018389e-20	ALLLow	KMT2E
3.62948253594897e-24	-0.418033	0.392	0.48	4.43994598622637e-20	ALLLow	MED13L
3.86084755682039e-24	0.453367863204628	0.65	0.604	4.72297481625839e-20	ALLLow	STXBP2
4.11860011729682e-24	-0.457357	0.291	0.38	5.0382835234892e-20	ALLLow	TMF1
4.45752637302515e-24	0.335260048868439	0.674	0.646	5.45289201212166e-20	ALLLow	GPSM3
5.50110537153606e-24	-0.472247	0.181	0.26	6.72950220100007e-20	ALLLow	PLD4
5.84692970710365e-24	-0.608451	0.179	0.256	7.15254911069989e-20	ALLLow	SMC4
6.00249451693832e-24	-0.319001	0.469	0.553	7.34285154257065e-20	ALLLow	SNHG8
6.07686492565276e-24	-0.498131	0.314	0.398	7.43382886355102e-20	ALLLow	NUCKS1
6.79976738984808e-24	-0.352816	0.465	0.554	8.31815544800116e-20	ALLLow	EWSR1
1.30403213522383e-23	-0.411306	0.314	0.405	1.59522251101931e-19	ALLLow	CHD9
1.36473512496408e-23	-0.491922	0.306	0.393	1.66948047836856e-19	ALLLow	LCOR
1.49264350948273e-23	0.355225085626917	0.594	0.533	1.82595080515022e-19	ALLLow	UQCR10
1.51053130424768e-23	-0.531031	0.243	0.326	1.84783294448618e-19	ALLLow	TOR1AIP2
1.55111704150662e-23	0.416805655904059	0.55	0.485	1.89748147687505e-19	ALLLow	TNFSF13B
1.95151213253696e-23	-0.530113	0.225	0.308	2.38728479173246e-19	ALLLow	CPSF6
2.17658690017472e-23	-0.476935	0.208	0.29	2.66261875498373e-19	ALLLow	PAN3
2.4535547330048e-23	-0.476469	0.211	0.294	3.00143350488477e-19	ALLLow	ZNF451
2.5200768047069e-23	-0.340279	0.424	0.512	3.08280995519795e-19	ALLLow	GPBP1
2.63685991257627e-23	-0.320792	0.648	0.715	3.22567073105455e-19	ALLLow	HSP90B1
3.20316329360632e-23	-0.430878	0.288	0.377	3.91842965706861e-19	ALLLow	MEF2D
3.93630674119156e-23	0.465896725224827	0.432	0.358	4.81528403649964e-19	ALLLow	GLIPR2
4.21729699595194e-23	-0.297656	0.495	0.574	5.15901941514801e-19	ALLLow	LDHB
4.58345028246278e-23	-0.733214	0.225	0.301	5.60693473053672e-19	ALLLow	YTHDF3
6.45717157226128e-23	-0.381929	0.378	0.469	7.89905798434723e-19	ALLLow	BOD1L1
6.93653825538411e-23	-0.454511	0.361	0.447	8.48546724781138e-19	ALLLow	RB1CC1
7.87250183638598e-23	-0.509366	0.301	0.383	9.63043149645097e-19	ALLLow	MACF1
8.4494957426713e-23	-0.426078	0.254	0.338	1.03362681420098e-18	ALLLow	TOP2B
8.74108034462592e-23	-0.416206	0.37	0.458	1.06929635855809e-18	ALLLow	EP300
9.38832313982012e-23	0.251865461644674	0.772	0.737	1.14847356969419e-18	ALLLow	CORO1A
1.00020106171326e-22	-0.504472	0.303	0.389	1.22354595879383e-18	ALLLow	GOLGB1
1.0081296880878e-22	-0.378882	0.337	0.429	1.2332450474378e-18	ALLLow	CREBRF
1.05196129402341e-22	0.337254818215938	0.693	0.652	1.28686425097884e-18	ALLLow	TALDO1
1.13491203771471e-22	0.294641268358521	0.715	0.684	1.38833789573641e-18	ALLLow	FKBP1A
1.63391412687676e-22	-0.410664	0.383	0.471	1.99876715140834e-18	ALLLow	SMG1
1.68442775836655e-22	-0.415127	0.308	0.396	2.0605604768098e-18	ALLLow	ZFC3H1
1.71271038737092e-22	-0.376995	0.446	0.532	2.09515861687085e-18	ALLLow	MAP3K2
2.64998499561947e-22	0.346504100586564	0.603	0.554	3.2417266451413e-18	ALLLow	LAMTOR1
2.98722401305545e-22	-0.423405	0.293	0.378	3.65427113517073e-18	ALLLow	OGT
3.34865467280134e-22	0.394275006420202	0.663	0.622	4.09640926123788e-18	ALLLow	LSP1
3.39184683868266e-22	0.358232646285744	0.628	0.583	4.14924623776049e-18	ALLLow	LIMD2
3.53377842811506e-22	0.358138093018961	0.556	0.492	4.32287115111315e-18	ALLLow	RPS17
3.67882773776622e-22	-0.360651	0.321	0.409	4.50030997160941e-18	ALLLow	RBM5
4.50252091465821e-22	-0.273095	0.565	0.642	5.50793383490139e-18	ALLLow	SRSF2
5.66755745748122e-22	-0.562557	0.264	0.348	6.93312303773678e-18	ALLLow	NFAT5
5.78854007792068e-22	0.336251640449207	0.663	0.629	7.08112107732037e-18	ALLLow	PRELID1
6.44325219536598e-22	-0.577538	0.246	0.324	7.88203041059121e-18	ALLLow	DDX3Y
6.51262242158408e-22	-0.469521	0.242	0.325	7.96689100832381e-18	ALLLow	ZNF644
7.67012655457002e-22	0.476400642117933	0.339	0.263	9.38286581420551e-18	ALLLow	CDA
1.00072309656581e-21	0.38812566567615	0.46	0.385	1.22418456402896e-17	ALLLow	MPEG1
1.23996549436745e-21	-0.306679	0.358	0.444	1.5168497892597e-17	ALLLow	TAF1D
1.5625842571029e-21	-0.344171	0.426	0.51	1.91150932171398e-17	ALLLow	MIS18BP1
1.65801026040996e-21	-0.36288	0.397	0.477	2.02824395155951e-17	ALLLow	ILF3
1.78772451160045e-21	-0.452716	0.235	0.315	2.18692339504083e-17	ALLLow	POLR2B
1.98596992113445e-21	-0.452636	0.257	0.337	2.42943700452377e-17	ALLLow	TBL1XR1
2.07524054089673e-21	0.271689564414529	0.669	0.627	2.53864175367897e-17	ALLLow	PRR13
2.16925682343482e-21	-0.393751	0.389	0.472	2.65365187210782e-17	ALLLow	DDX6
2.36137150270732e-21	0.462426142866828	0.581	0.532	2.88866575926187e-17	ALLLow	PPDPF
2.56534005556293e-21	-0.394733	0.407	0.495	3.13818048997013e-17	ALLLow	CELF1
2.68046056170767e-21	-0.402629	0.307	0.391	3.279007405137e-17	ALLLow	BPTF
2.73089065115805e-21	0.34370927525973	0.634	0.58	3.34069853356164e-17	ALLLow	CTSB
3.07326157989901e-21	0.595674309233332	0.327	0.258	3.75952089069045e-17	ALLLow	LY96
3.39832363731637e-21	-0.489817	0.273	0.355	4.15716930552911e-17	ALLLow	ARID4A
3.9611006878986e-21	-0.349426	0.432	0.517	4.84561447150635e-17	ALLLow	PABPN1
4.03649416668043e-21	-0.401801	0.366	0.453	4.93784331410018e-17	ALLLow	TRIM38
4.99997945104849e-21	0.388672268965177	0.354	0.277	6.11647486246761e-17	ALLLow	TREM1
5.33098794154879e-21	-0.343534	0.364	0.448	6.52139754889664e-17	ALLLow	SYNCRIP
5.63983913720319e-21	-0.57175	0.183	0.255	6.89921521654066e-17	ALLLow	CLN8
6.32749747625316e-21	-0.407929	0.351	0.435	7.74042766270049e-17	ALLLow	RNMT
7.23008843946467e-21	-0.276415	0.542	0.617	8.84456718799713e-17	ALLLow	EIF3A
8.71966306196321e-21	0.329421140311873	0.519	0.447	1.06667638236996e-16	ALLLow	IFNGR2
9.61842891165397e-21	0.317174737812936	0.661	0.611	1.17662240876263e-16	ALLLow	AP2S1
1.07508480934821e-20	-0.296136	0.575	0.646	1.31515124727566e-16	ALLLow	CELF2
1.21437573624762e-20	-0.312357	0.474	0.551	1.48554583815171e-16	ALLLow	CCDC88A
1.2314755234605e-20	0.427905708215347	0.433	0.357	1.50646400784923e-16	ALLLow	IFI30
1.28763601598432e-20	-0.502955	0.238	0.314	1.57516513835362e-16	ALLLow	MAT2A
2.03965817379877e-20	-0.362613	0.373	0.45	2.49511384400803e-16	ALLLow	PEBP1
2.29601672452362e-20	-0.470581	0.248	0.325	2.80871725910975e-16	ALLLow	ZC3HAV1
2.40238700750132e-20	-0.30688	0.308	0.395	2.93884002627636e-16	ALLLow	ZRANB2
2.63731525982279e-20	-0.342368	0.362	0.445	3.22622775734122e-16	ALLLow	TM9SF3
3.26034918692877e-20	-0.399387	0.204	0.28	3.98838516036996e-16	ALLLow	TRIM28
3.35612269673217e-20	-0.453071	0.232	0.311	4.10554489491246e-16	ALLLow	FUBP1
3.77434010166814e-20	-0.477314	0.243	0.322	4.61715024637064e-16	ALLLow	NECAP1
4.10473506358287e-20	-0.407945	0.286	0.365	5.02132240328093e-16	ALLLow	SEC63
4.73237821374963e-20	-0.286905	0.533	0.608	5.78911826887992e-16	ALLLow	HNRNPD
5.82823725893025e-20	0.515558920799898	0.327	0.26	7.12968263884938e-16	ALLLow	RAB10
5.9976748254127e-20	-0.414796	0.347	0.429	7.33695561392736e-16	ALLLow	ANKRD10
6.08997346722364e-20	-0.344167	0.357	0.437	7.44986454245467e-16	ALLLow	RUNX1
6.44139965598954e-20	0.632983251410994	0.262	0.196	7.879764199172e-16	ALLLow	TNFSF10
7.78678330565358e-20	0.463626994835821	0.358	0.289	9.52557201780602e-16	ALLLow	DOK2
8.76617884132713e-20	-0.254604	0.592	0.654	1.07236665765955e-15	ALLLow	PRRC2C
9.59381224684258e-20	-0.432593	0.297	0.379	1.17361105215625e-15	ALLLow	AKAP9
1.00202299875675e-19	-0.369154	0.376	0.456	1.22577473437913e-15	ALLLow	GTF2I
1.0029521505414e-19	0.502006034311443	0.328	0.262	1.2269113657573e-15	ALLLow	FCGR2A
1.00990366298001e-19	-0.463466	0.203	0.277	1.23541515092344e-15	ALLLow	NGLY1
1.65361123409355e-19	-0.382339	0.224	0.3	2.02286262266665e-15	ALLLow	RBBP7
1.66181942246449e-19	-0.429537	0.369	0.449	2.03290369950081e-15	ALLLow	ZBTB43
1.77257859267862e-19	-0.418995	0.244	0.32	2.16839539242375e-15	ALLLow	RNF19A
2.64124480106661e-19	-0.512011	0.217	0.29	3.23103476514478e-15	ALLLow	PSME4
2.76622575024932e-19	-0.365934	0.341	0.42	3.38392396027999e-15	ALLLow	WDFY2
2.9853526103294e-19	-0.392399	0.306	0.385	3.65198184821596e-15	ALLLow	NRIP1
3.2644928429656e-19	-0.364709	0.354	0.438	3.99345409479982e-15	ALLLow	PRPF38B
3.4018308535543e-19	-0.410056	0.277	0.357	4.16145968315297e-15	ALLLow	GCC2
3.98622487905854e-19	-0.559206	0.196	0.265	4.87634889455231e-15	ALLLow	RLF
4.16422617558366e-19	0.401056736536457	0.478	0.414	5.09409788059149e-15	ALLLow	RGS19
4.24508816299846e-19	-0.374125	0.357	0.437	5.19301634979601e-15	ALLLow	STT3B
4.62070312315516e-19	0.513293466050115	0.321	0.255	5.65250613055571e-15	ALLLow	BST1
5.20146137240339e-19	-0.384816	0.338	0.414	6.36294769686106e-15	ALLLow	COPA
5.85098327765685e-19	-0.31835	0.516	0.588	7.15750784355763e-15	ALLLow	GGNBP2
6.29169164741691e-19	-0.448622	0.321	0.395	7.69662639228511e-15	ALLLow	PNPLA8
6.2936929234303e-19	-0.30956	0.473	0.552	7.69907455323229e-15	ALLLow	LENG8
6.46260401018516e-19	0.541196516480991	0.258	0.192	7.90570348565951e-15	ALLLow	PTGER2
6.61014781220322e-19	-0.316094	0.444	0.527	8.0861938186682e-15	ALLLow	PJA2
6.73508370122064e-19	-0.545837	0.186	0.253	8.2390278917032e-15	ALLLow	CCNT2
7.04713148348186e-19	-0.449683	0.186	0.257	8.62075594374336e-15	ALLLow	TTC19
7.43447982523974e-19	0.315200808867169	0.668	0.623	9.09459917021577e-15	ALLLow	UBL5
7.43577922542572e-19	-0.398012	0.339	0.418	9.09618872646329e-15	ALLLow	FNBP4
9.79996826868419e-19	-0.386402	0.273	0.348	1.19883011830814e-14	ALLLow	PUM1
9.92066864802303e-19	-0.29274	0.359	0.439	1.21359539571266e-14	ALLLow	RAD21
1.08682908675561e-18	-0.471043	0.217	0.29	1.32951802182814e-14	ALLLow	UBR5
1.10283221564578e-18	0.403963655345636	0.349	0.282	1.34909464939948e-14	ALLLow	LRRC25
1.12021770270506e-18	0.253750503580987	0.718	0.646	1.3703623157191e-14	ALLLow	CSTA
1.16456024831917e-18	-0.331944	0.261	0.338	1.42460655176884e-14	ALLLow	PPHLN1
1.16762038384849e-18	-0.324513	0.376	0.452	1.42835001556186e-14	ALLLow	U2SURP
1.52798342803869e-18	-0.464405	0.202	0.273	1.86918212751972e-14	ALLLow	BBX
1.58627192222018e-18	-0.304023	0.54	0.613	1.94048644245194e-14	ALLLow	PPP1CB
1.72410175371527e-18	-0.446632	0.221	0.294	2.10909367531989e-14	ALLLow	CENPC
2.00393515484104e-18	-0.258376	0.587	0.658	2.45141387491704e-14	ALLLow	RSL24D1
2.25859319793084e-18	-0.422337	0.189	0.26	2.7629370590288e-14	ALLLow	USP14
2.53816740819353e-18	-0.432215	0.252	0.323	3.10494019044314e-14	ALLLow	NUCB2
2.93702021448507e-18	-0.358112	0.268	0.344	3.59285682837959e-14	ALLLow	PSMD12
2.94458534268181e-18	0.351344142580192	0.524	0.468	3.60211124970266e-14	ALLLow	HSBP1
3.44156133206097e-18	-0.25113	0.568	0.648	4.21006197751019e-14	ALLLow	BZW1
3.55029025869295e-18	-0.365108	0.377	0.457	4.34307007345909e-14	ALLLow	WDR26
3.82747689582549e-18	-0.294057	0.432	0.51	4.68215248666332e-14	ALLLow	NONO
4.25385301608031e-18	-0.429716	0.271	0.345	5.20373839457104e-14	ALLLow	MECP2
4.52535284619047e-18	0.459855125800079	0.468	0.416	5.5358641367448e-14	ALLLow	GLRX
5.13033444701748e-18	0.436611479557912	0.355	0.289	6.27593812903649e-14	ALLLow	CPPED1
5.7242661340075e-18	-0.512827	0.209	0.278	7.00249476173137e-14	ALLLow	ARIH1
5.94715237184402e-18	-0.385501	0.297	0.374	7.27515149647679e-14	ALLLow	RANBP2
5.96574487170435e-18	-0.401972	0.299	0.377	7.29789570155593e-14	ALLLow	FAM91A1
6.19907111854633e-18	0.272580896128747	0.701	0.676	7.58332369931773e-14	ALLLow	COX6A1
6.62029587104755e-18	-0.387426	0.288	0.364	8.09860793905247e-14	ALLLow	ASH1L
6.70086586231215e-18	-0.403717	0.22	0.29	8.19716920936645e-14	ALLLow	RCC2
7.31289586445512e-18	0.340522390707327	0.346	0.273	8.94586551098794e-14	ALLLow	LRP1
8.21021808209712e-18	0.368985430189752	0.523	0.476	1.00435597798294e-13	ALLLow	TMEM219
9.45468184779646e-18	0.410699830512113	0.553	0.499	1.15659123044094e-13	ALLLow	CD52
1.08812886632039e-17	-0.416783	0.23	0.301	1.33110804216974e-13	ALLLow	PPP1R10
1.09096369102134e-17	0.504217296814669	0.312	0.249	1.33457588322641e-13	ALLLow	TBXAS1
1.241149284589e-17	-0.431954	0.218	0.291	1.51829791983773e-13	ALLLow	DYRK1A
1.26666411731689e-17	0.30988574562274	0.597	0.552	1.54951021471375e-13	ALLLow	CNPY3
1.44893232627447e-17	0.527573507436271	0.279	0.218	1.77247891473156e-13	ALLLow	BLVRA
1.45929905020026e-17	0.265872052901718	0.68	0.649	1.78516052810998e-13	ALLLow	RHOG
1.48403041250792e-17	-0.311992	0.342	0.421	1.81541440362094e-13	ALLLow	G3BP2
1.94985223038816e-17	-0.365679	0.199	0.269	2.38525423343383e-13	ALLLow	PARP8
2.37372677516491e-17	-0.297288	0.422	0.505	2.90377996405923e-13	ALLLow	WAC
2.40849165245703e-17	0.352864257454198	0.456	0.395	2.94630783845069e-13	ALLLow	CTSA
2.42311448072703e-17	-0.350224	0.31	0.384	2.96419594427338e-13	ALLLow	PPP4R3A
2.82971960565015e-17	-0.460414	0.193	0.259	3.46159599359183e-13	ALLLow	PTGER4
2.86491122600887e-17	-0.308664	0.237	0.31	3.50464590277665e-13	ALLLow	CCT2
2.9802636350275e-17	-0.37677	0.388	0.458	3.64575650472914e-13	ALLLow	SPAG9
2.99957325646044e-17	-0.425031	0.221	0.291	3.66937796462805e-13	ALLLow	HERC1
3.15340165416892e-17	-0.401941	0.267	0.34	3.85755624354484e-13	ALLLow	2025-03-06
3.30523795157507e-17	-0.426835	0.353	0.425	4.04329758616178e-13	ALLLow	PPP2R5C
3.3532587354898e-17	-0.509204	0.214	0.281	4.10204141112468e-13	ALLLow	WHAMM
3.48053916161423e-17	0.421235347429469	0.488	0.434	4.25774355640268e-13	ALLLow	UCP2
4.0104932942577e-17	0.25302485990284	0.744	0.715	4.90603644686544e-13	ALLLow	COX8A
4.19316151527789e-17	0.281256435592318	0.264	0.197	5.12949448163945e-13	ALLLow	CD300E
4.29554434035834e-17	0.481604931134215	0.439	0.387	5.25473939156035e-13	ALLLow	PSMB9
4.7689158585136e-17	-0.313136	0.357	0.435	5.83381476971969e-13	ALLLow	MAPKAPK2
5.38654104191004e-17	-0.369921	0.32	0.396	6.58935565656855e-13	ALLLow	KDM2A
5.55826550422301e-17	-0.349367	0.324	0.396	6.79942619131601e-13	ALLLow	HIPK1
7.32256235342065e-17	-0.455458	0.203	0.27	8.95769052693948e-13	ALLLow	PIK3CG
7.97928400874644e-17	-0.331937	0.212	0.285	9.76105812789952e-13	ALLLow	NFATC2IP
8.71502896300886e-17	-0.357935	0.413	0.486	1.06610949304487e-12	ALLLow	DYNC1H1
9.31619096310957e-17	-0.471044	0.21	0.277	1.13964964051719e-12	ALLLow	UBA6
9.92754026282929e-17	-0.47479	0.211	0.278	1.21443600035191e-12	ALLLow	UBE2H
1.03085770052863e-16	-0.279436	0.385	0.464	1.26104822505667e-12	ALLLow	FXR1
1.04068630975302e-16	-0.525308	0.186	0.251	1.27307156272087e-12	ALLLow	INTS6
1.0778041669676e-16	-0.385952	0.274	0.346	1.31847783745146e-12	ALLLow	KANSL1
1.10265942571328e-16	-0.541978	0.198	0.263	1.34888327547505e-12	ALLLow	PRKDC
1.16718827193628e-16	-0.433704	0.29	0.361	1.42782141305965e-12	ALLLow	ATP13A3
1.28820845763232e-16	-0.263747	0.452	0.527	1.57586540622162e-12	ALLLow	XBP1
1.33613815047415e-16	0.560112462557337	0.27	0.212	1.63449779947502e-12	ALLLow	CLEC4A
1.34949977972419e-16	0.314388684298171	0.457	0.389	1.65084308053661e-12	ALLLow	STX11
1.57888174922992e-16	-0.418018	0.196	0.263	1.93144604383296e-12	ALLLow	TFRC
1.59585890867061e-16	-0.499424	0.211	0.277	1.95221420297676e-12	ALLLow	AP1G1
1.92060135139325e-16	-0.570868	0.256	0.322	2.34947163315937e-12	ALLLow	RBM33
2.02620361527567e-16	-0.310121	0.382	0.45	2.47865488256672e-12	ALLLow	APEX1
2.08439667234261e-16	-0.325816	0.278	0.353	2.54984244927671e-12	ALLLow	BAZ2B
2.1630183910484e-16	0.53391883280618	0.304	0.247	2.6460203977695e-12	ALLLow	TMEM179B
2.31879936384039e-16	-0.292932	0.429	0.507	2.83658726178594e-12	ALLLow	RBBP6
2.59536508547032e-16	-0.514553	0.195	0.259	3.17491010905584e-12	ALLLow	HBS1L
2.82261501159968e-16	0.399946968455542	0.381	0.32	3.45290494368989e-12	ALLLow	SYNGR2
2.85761832564563e-16	-0.351973	0.367	0.441	3.4957244977623e-12	ALLLow	FNIP1
2.8576388385224e-16	-0.361429	0.247	0.316	3.49574959116445e-12	ALLLow	CITED4
2.91884373878716e-16	-0.323283	0.287	0.36	3.57062154565833e-12	ALLLow	PAFAH1B2
3.03202593884195e-16	0.267467158581145	0.845	0.811	3.70907733098536e-12	ALLLow	RPL31
3.04987555001938e-16	-0.386095	0.25	0.316	3.7309127603387e-12	ALLLow	RNASEH2B
3.23852391696814e-16	-0.304694	0.463	0.532	3.96168630762712e-12	ALLLow	TRAM1
3.3743463026811e-16	0.352154708904042	0.475	0.417	4.1278378320698e-12	ALLLow	THEMIS2
3.43242033145361e-16	-0.344405	0.198	0.266	4.1988797914672e-12	ALLLow	TARDBP
3.68780326656323e-16	-0.410116	0.216	0.282	4.5112897359868e-12	ALLLow	EDEM1
4.59346750377431e-16	0.320497019942514	0.552	0.497	5.61918879736711e-12	ALLLow	NCF2
5.12146798180608e-16	-0.320228	0.445	0.516	6.26509178214338e-12	ALLLow	ANKRD12
5.148684205585e-16	0.264938149789459	0.531	0.47	6.29838538869213e-12	ALLLow	TCIRG1
5.63613539348641e-16	-0.337431	0.364	0.438	6.89468442685193e-12	ALLLow	DDX24
6.8541319253051e-16	-0.316683	0.327	0.402	8.38465958422572e-12	ALLLow	BIRC6
7.11461721737365e-16	-0.311322	0.305	0.379	8.70331124201319e-12	ALLLow	SMIM3
7.66334625975648e-16	0.300392010392605	0.538	0.489	9.37457147956011e-12	ALLLow	CALM3
8.04848766206549e-16	-0.251429	0.571	0.637	9.84571495700471e-12	ALLLow	ATF4
8.19646969459696e-16	0.469064528130208	0.274	0.213	1.00267413774005e-11	ALLLow	PTAFR
9.70648831228621e-16	0.328770174033861	0.449	0.392	1.18739471524197e-11	ALLLow	GRINA
9.92633898691989e-16	0.277577420301089	0.667	0.64	1.21428904826991e-11	ALLLow	PSME1
1.12637610854281e-15	-0.377742	0.227	0.295	1.37789589358041e-11	ALLLow	FBXO11
1.16034560608648e-15	-0.393722	0.197	0.26	1.4194507799256e-11	ALLLow	CNTRL
1.27137515855191e-15	-0.362506	0.328	0.4	1.55527323145655e-11	ALLLow	SERTAD2
1.29777784396196e-15	-0.405825	0.198	0.263	1.58757163651866e-11	ALLLow	SIK3
1.35609090038509e-15	0.50109459355761	0.29	0.233	1.65890599844108e-11	ALLLow	LILRA2
1.3912705619289e-15	0.375364502841775	0.439	0.386	1.70194127840762e-11	ALLLow	CASP1
1.40861094142804e-15	0.414365721071829	0.282	0.222	1.72315376464893e-11	ALLLow	SLC31A2
1.47414212974898e-15	-0.478782	0.206	0.27	1.80331806732193e-11	ALLLow	BTAF1
1.47580978550923e-15	-0.328787	0.242	0.309	1.80535811061344e-11	ALLLow	MED13
1.7045296515152e-15	-0.280341	0.53	0.597	2.08515112269855e-11	ALLLow	SMCHD1
1.7844655110647e-15	0.370364242158298	0.332	0.27	2.18293665968544e-11	ALLLow	AOAH
1.94193610020652e-15	-0.307756	0.339	0.412	2.37557043138263e-11	ALLLow	USP16
1.94971526234998e-15	0.332222917476029	0.583	0.534	2.38508668043273e-11	ALLLow	POLR2L
1.99552519532013e-15	-0.307945	0.377	0.449	2.44112597143512e-11	ALLLow	EIF1AX
2.0181566184512e-15	-0.321127	0.243	0.313	2.46881099135135e-11	ALLLow	RBM4
2.09724654991391e-15	-0.282288	0.321	0.394	2.56556170450968e-11	ALLLow	SRSF6
2.1257299583762e-15	-0.321959	0.38	0.446	2.6004054580816e-11	ALLLow	HNRNPR
2.5523763066687e-15	-0.358215	0.317	0.391	3.12232193594782e-11	ALLLow	PPP1R12A
2.57355808855143e-15	-0.292052	0.319	0.394	3.14823360972496e-11	ALLLow	PHF3
2.5801159910646e-15	-0.326279	0.334	0.403	3.15625589186933e-11	ALLLow	SEC31A
2.58747665245759e-15	-0.382701	0.217	0.282	3.16526018895137e-11	ALLLow	LUC7L2
3.04585987879143e-15	-0.372807	0.2	0.264	3.72600038972556e-11	ALLLow	MKLN1
3.27197295667872e-15	0.560506197446052	0.328	0.276	4.00260451790507e-11	ALLLow	UBE2L6
3.40345832756446e-15	-0.336057	0.204	0.269	4.1634505721096e-11	ALLLow	HDAC2
3.96157793957048e-15	-0.34557	0.229	0.296	4.84619829347657e-11	ALLLow	IREB2
4.26697144870514e-15	-0.257402	0.53	0.598	5.219786173201e-11	ALLLow	HNRNPM
5.10374630177162e-15	0.473384395826071	0.341	0.281	6.24341285095722e-11	ALLLow	IFI6
5.39532513259006e-15	-0.381862	0.229	0.295	6.60010123469742e-11	ALLLow	PPM1A
5.50113737539154e-15	-0.369281	0.221	0.285	6.72954135131648e-11	ALLLow	PDS5A
5.62959306376947e-15	0.321131154201894	0.556	0.512	6.88668119490919e-11	ALLLow	NDUFB2
6.65123652426614e-15	-0.367219	0.243	0.31	8.13645764013477e-11	ALLLow	C16ORF87
6.82221210945696e-15	-0.282355	0.326	0.398	8.3456120734987e-11	ALLLow	CNOT2
7.14688999896161e-15	-0.260041	0.449	0.516	8.74279053572974e-11	ALLLow	ETF1
7.75681425766651e-15	-0.340341	0.201	0.263	9.48891088140344e-11	ALLLow	XPO1
7.75952425741287e-15	-0.323874	0.317	0.387	9.49222602409316e-11	ALLLow	MAFG
7.86680728278126e-15	0.327884250859782	0.551	0.503	9.62346534902632e-11	ALLLow	C4ORF3
7.99894718571959e-15	-0.381375	0.239	0.305	9.78511209229078e-11	ALLLow	ARPP19
9.76479216121393e-15	0.449917251712744	0.34	0.285	1.1945270250813e-10	ALLLow	EIF4E2
1.12547352360369e-14	-0.323295	0.212	0.276	1.37679176142439e-10	ALLLow	PPIP5K2
1.16746746224238e-14	-0.314727	0.259	0.328	1.42816294656111e-10	ALLLow	MORF4L2
1.16771551886917e-14	-0.423686	0.319	0.386	1.42846639423266e-10	ALLLow	CHD4
1.25299825315171e-14	0.385936578862878	0.449	0.4	1.53279276308048e-10	ALLLow	ARF5
1.27186306170718e-14	0.386546009413213	0.437	0.384	1.55587008338639e-10	ALLLow	ANAPC11
1.31489137247409e-14	-0.356971	0.249	0.315	1.60850661594755e-10	ALLLow	TPP2
1.34859727550118e-14	-0.439354	0.195	0.255	1.64973904712059e-10	ALLLow	BRAF
1.34883012053619e-14	-0.267518	0.359	0.433	1.65002388645193e-10	ALLLow	GNAQ
1.4464041515683e-14	-0.309393	0.259	0.327	1.7693861986135e-10	ALLLow	PSMC6
1.61498723251277e-14	-0.391237	0.293	0.357	1.97561388153287e-10	ALLLow	SFT2D2
2.92512798359973e-14	0.402737368771896	0.405	0.351	3.57830906233755e-10	ALLLow	ATOX1
2.9335716681043e-14	-0.287593	0.323	0.391	3.58863822159199e-10	ALLLow	STAG2
3.20220940616996e-14	-0.565675	0.232	0.291	3.91726276656771e-10	ALLLow	CLEC11A
3.39776016787632e-14	-0.343911	0.295	0.362	4.1564800133631e-10	ALLLow	RAB21
3.55693226643238e-14	-0.307375	0.333	0.402	4.35119524152672e-10	ALLLow	IST1
3.80714154090867e-14	-0.30788	0.211	0.275	4.65727624699358e-10	ALLLow	RBM26
4.11582275989901e-14	-0.40802	0.216	0.279	5.03488598218445e-10	ALLLow	USP47
4.20562500979805e-14	0.351377909667924	0.39	0.333	5.14474107448596e-10	ALLLow	BIN2
4.32780953369936e-14	-0.380162	0.225	0.288	5.29420940257443e-10	ALLLow	SCFD1
4.63125095732109e-14	-0.262053	0.471	0.543	5.6654092960909e-10	ALLLow	VAMP2
4.7213373344351e-14	-0.377306	0.2	0.261	5.77561196121446e-10	ALLLow	SRSF1
4.94364334434971e-14	-0.365763	0.289	0.354	6.047558903143e-10	ALLLow	CEP350
5.24937438212397e-14	-0.386639	0.207	0.269	6.42155968165225e-10	ALLLow	UBE2S
5.26308775530748e-14	-0.370482	0.205	0.268	6.43833525106764e-10	ALLLow	CCAR1
5.29209296350193e-14	-0.353744	0.258	0.323	6.47381732225191e-10	ALLLow	ATP2A2
5.59664401560257e-14	-0.418232	0.22	0.278	6.84637462428662e-10	ALLLow	NASP
5.86000785382294e-14	-0.411956	0.243	0.307	7.1685476075816e-10	ALLLow	ATP11B
5.89849295351217e-14	0.254518496912458	0.681	0.653	7.21562643003144e-10	ALLLow	ARPC5
6.02724777743936e-14	0.280818664244214	0.633	0.592	7.37313220614156e-10	ALLLow	NDUFA1
6.0283423753145e-14	-0.291726	0.284	0.351	7.37447122772223e-10	ALLLow	SMARCA5
6.53818556820123e-14	-0.343935	0.19	0.25	7.99816240558056e-10	ALLLow	TMEM87A
7.00792030280903e-14	0.267705330532118	0.516	0.453	8.57278890642629e-10	ALLLow	TNFRSF1B
7.23632621815595e-14	-0.338275	0.354	0.423	8.85219786267017e-10	ALLLow	MIER1
7.4199268987236e-14	-0.323378	0.325	0.392	9.07679657520858e-10	ALLLow	NEMF
8.4600470171326e-14	0.305669646036852	0.907	0.888	1.03491755160583e-09	ALLLow	CD74
8.84234302568439e-14	-0.285186	0.312	0.38	1.08168382233197e-09	ALLLow	HIST1H1C
9.46199813619242e-14	0.390658723918339	0.553	0.522	1.15748623200042e-09	ALLLow	PSME2
9.52419846209208e-14	-0.282083	0.559	0.61	1.16509519786772e-09	ALLLow	NCL
9.88466521248879e-14	-0.424625	0.24	0.3	1.20919109544375e-09	ALLLow	WDFY1
1.08373309213852e-13	0.292302464797069	0.543	0.497	1.32573069161305e-09	ALLLow	PTPN6
1.25030192781502e-13	-0.426915	0.266	0.327	1.52949434829611e-09	ALLLow	PRDM2
1.42424833965258e-13	-0.34099	0.251	0.315	1.742282993897e-09	ALLLow	RABGGTB
1.56672101046379e-13	0.669307508211349	0.254	0.204	1.91656981210035e-09	ALLLow	VAMP5
1.61148621877811e-13	-0.330919	0.342	0.407	1.97133109143127e-09	ALLLow	BAZ2A
1.65219875496293e-13	-0.279909	0.233	0.297	2.02113473694615e-09	ALLLow	XRN1
1.69506570899309e-13	0.354069680290553	0.401	0.342	2.07357388181124e-09	ALLLow	CPVL
2.00415340184637e-13	-0.301374	0.264	0.328	2.45168085647866e-09	ALLLow	USP34
2.02000546241421e-13	-0.309913	0.288	0.355	2.4710726821713e-09	ALLLow	CUL3
2.36791968120166e-13	0.349231938029187	0.305	0.248	2.89667614601399e-09	ALLLow	CD4
2.45073827829646e-13	-0.295946	0.42	0.482	2.99798813584007e-09	ALLLow	SRSF4
2.46474805706511e-13	0.252992784846286	0.601	0.562	3.01512629820775e-09	ALLLow	AP1S2
2.83911399470016e-13	0.270466702827248	0.638	0.607	3.47308814971671e-09	ALLLow	PGLS
2.90884213317431e-13	-0.251291	0.562	0.627	3.55838658151214e-09	ALLLow	REL
3.12327366082689e-13	-0.257705	0.245	0.309	3.82070066928954e-09	ALLLow	SMARCC1
3.14484855124839e-13	-0.4463	0.21	0.266	3.84709323274215e-09	ALLLow	KMT2A
3.20137133163593e-13	-0.35735	0.2	0.258	3.91623754999023e-09	ALLLow	DCP1A
3.21374521196668e-13	-0.458343	0.238	0.298	3.93137451779884e-09	ALLLow	GNPTAB
3.30612643455384e-13	-0.275881	0.271	0.335	4.04438446738971e-09	ALLLow	USP22
3.58877640935085e-13	-0.404499	0.233	0.293	4.39015018155889e-09	ALLLow	GPATCH2L
3.60325187620633e-13	0.332531674814025	0.483	0.437	4.4078580201632e-09	ALLLow	PGD
3.71580945190058e-13	-0.348953	0.199	0.258	4.54554970250998e-09	ALLLow	UBXN7
3.87562646037663e-13	-0.366016	0.23	0.291	4.74105384897873e-09	ALLLow	DNAJC2
4.57471220382687e-13	0.302540375075489	0.583	0.551	5.59624543894142e-09	ALLLow	NOP10
4.68927272031104e-13	-0.260888	0.221	0.282	5.73638731875649e-09	ALLLow	DHX15
5.4000498223502e-13	-0.369783	0.255	0.317	6.605880947681e-09	ALLLow	SNRPA1
5.93627577921645e-13	0.44256040836643	0.359	0.308	7.26184616071549e-09	ALLLow	ROMO1
6.22197932452785e-13	-0.259145	0.373	0.442	7.61134730769492e-09	ALLLow	FAM107B
6.50918615857043e-13	-0.373206	0.195	0.252	7.96268742777921e-09	ALLLow	FAM53C
6.5099683145807e-13	-0.365168	0.277	0.339	7.96364423922657e-09	ALLLow	CCNK
6.54897412199226e-13	-0.364852	0.213	0.269	8.01136004343313e-09	ALLLow	CCNG1
7.27265637793233e-13	-0.301263	0.311	0.371	8.89664054712462e-09	ALLLow	HSPD1
7.3985200472065e-13	-0.27169	0.347	0.412	9.05060957374771e-09	ALLLow	UFM1
7.56536602024745e-13	-0.349931	0.285	0.348	9.2547122525687e-09	ALLLow	SUPT5H
7.98222153524389e-13	-0.374216	0.267	0.328	9.76465160406385e-09	ALLLow	DNAJB11
8.76141604278243e-13	0.287792385495445	0.533	0.481	1.07178402451357e-08	ALLLow	PLAUR
8.81240690616041e-13	-0.425072	0.209	0.265	1.0780217368306e-08	ALLLow	ELAVL1
9.63733032500503e-13	0.258192106987302	0.633	0.603	1.17893461865787e-08	ALLLow	WDR83OS
1.009053685073e-12	-0.33336	0.258	0.319	1.2343753729498e-08	ALLLow	PPTC7
1.0573757637974e-12	-0.305976	0.23	0.29	1.29348777185336e-08	ALLLow	SUGP2
1.08694966656803e-12	-0.272316	0.539	0.602	1.32966552711267e-08	ALLLow	CD164
1.15142292859449e-12	-0.348075	0.239	0.299	1.40853566854964e-08	ALLLow	ZNF281
1.15345778745826e-12	-0.355685	0.198	0.255	1.41102491139769e-08	ALLLow	ZBTB1
1.15884855081609e-12	-0.274852	0.281	0.346	1.41761943221332e-08	ALLLow	EPB41L4A-AS1
1.23943123833041e-12	-0.331725	0.212	0.271	1.51619623384959e-08	ALLLow	SMC5
1.24616803339449e-12	-0.298818	0.215	0.274	1.52443735525147e-08	ALLLow	GALNT1
1.40654863245445e-12	-0.32263	0.284	0.35	1.72063094208153e-08	ALLLow	SPEN
1.99567960407492e-12	-0.679911	0.233	0.291	2.44131485966485e-08	ALLLow	PLCG2
2.05582915186982e-12	0.447415845316558	0.258	0.207	2.51489580148235e-08	ALLLow	PSTPIP1
2.25680887441006e-12	0.455184899808138	0.266	0.216	2.76075429606583e-08	ALLLow	SHISA5
2.37096049799709e-12	-0.338719	0.607	0.639	2.90039597719983e-08	ALLLow	H1FX
2.37937283833574e-12	-0.351079	0.226	0.286	2.91068679313611e-08	ALLLow	DHX36
2.83676544649252e-12	-0.33804	0.238	0.298	3.4702151706943e-08	ALLLow	ALYREF
2.8413885378038e-12	-0.278486	0.249	0.309	3.47587059829539e-08	ALLLow	THOC2
2.92419910113622e-12	0.293292134784141	0.469	0.421	3.57717276041993e-08	ALLLow	SMAP2
3.17378517587035e-12	0.266559518337276	0.553	0.512	3.8824914056422e-08	ALLLow	PRDX5
3.27789348288236e-12	-0.266055	0.228	0.288	4.00984709760999e-08	ALLLow	PTAR1
3.33090740226843e-12	-0.286916	0.606	0.66	4.07469902519497e-08	ALLLow	YPEL5
3.53219071408517e-12	-0.299147	0.506	0.564	4.32092890054039e-08	ALLLow	CTNNB1
3.59964737447085e-12	-0.441137	0.319	0.391	4.40344863319019e-08	ALLLow	HBB
3.63649553668517e-12	-0.282597	0.313	0.376	4.44852499002697e-08	ALLLow	TERF2IP
3.72556251332698e-12	-0.451056	0.264	0.321	4.55748062255289e-08	ALLLow	CPEB4
3.75142938901471e-12	-0.308066	0.348	0.408	4.5891235715817e-08	ALLLow	PIK3R1
4.23201246361081e-12	-0.332833	0.546	0.595	5.1770208467351e-08	ALLLow	RAB11FIP1
4.26818479363249e-12	-0.302441	0.273	0.334	5.22127045805062e-08	ALLLow	SERINC3
4.37192410252168e-12	-0.296895	0.424	0.488	5.34817475461477e-08	ALLLow	JARID2
4.38839681037427e-12	-0.252077	0.652	0.704	5.36832581813085e-08	ALLLow	MBNL1
4.43619125661032e-12	-0.263104	0.281	0.345	5.42679276421141e-08	ALLLow	NFKB1
4.80664186803226e-12	0.284328383896047	0.739	0.715	5.87996499716386e-08	ALLLow	ZFP36
4.90834206734638e-12	-0.278195	0.242	0.3	6.00437485098483e-08	ALLLow	SMC3
5.14703221110306e-12	-0.274425	0.203	0.261	6.29636450384238e-08	ALLLow	CDK13
5.50963766425458e-12	-0.277714	0.303	0.369	6.73993975468263e-08	ALLLow	SH2B3
5.67765908400627e-12	-0.358658	0.197	0.252	6.94548035746487e-08	ALLLow	PSIP1
6.32089886472392e-12	-0.385586	0.221	0.278	7.73235558121677e-08	ALLLow	PTPN7
6.40296923825261e-12	0.404950708109385	0.291	0.239	7.83275226915442e-08	ALLLow	MTSS1
6.48287465828751e-12	-0.310208	0.318	0.381	7.93050056948311e-08	ALLLow	BLOC1S6
6.54123442636452e-12	-0.412019	0.261	0.319	8.00189207377172e-08	ALLLow	ARFGAP3
6.57883471124901e-12	0.378528472277425	0.333	0.285	8.04788850227091e-08	ALLLow	TXNDC17
6.67879507358363e-12	-0.329005	0.229	0.287	8.17017001351485e-08	ALLLow	MYLIP
6.77106798238618e-12	-0.336129	0.345	0.403	8.28304746285302e-08	ALLLow	B4GALT1
6.78095202710257e-12	-0.277819	0.229	0.289	8.29513861475458e-08	ALLLow	AFTPH
6.95524820044864e-12	-0.387347	0.198	0.252	8.50835512360883e-08	ALLLow	JOSD1
8.39219278104674e-12	0.423392088509641	0.284	0.235	1.02661694290545e-07	ALLLow	NAAA
8.43424242232808e-12	0.490409482329261	0.277	0.23	1.03176087552339e-07	ALLLow	CORO1B
8.54265710121669e-12	0.42537731813846	0.323	0.276	1.04502324319184e-07	ALLLow	MIEN1
9.56011899420427e-12	-0.270197	0.228	0.285	1.16948935656101e-07	ALLLow	KCMF1
9.86073886092442e-12	-0.409193	0.205	0.258	1.20626418485688e-07	ALLLow	DYNC1LI2
1.00301426710846e-11	0.332929264709971	0.326	0.275	1.22698735295378e-07	ALLLow	HLA-F
1.08670869180349e-11	0.391593733932961	0.358	0.308	1.3293707426832e-07	ALLLow	GCA
1.12586381090543e-11	-0.313496	0.217	0.275	1.37726919988062e-07	ALLLow	SNHG9
1.16587137794954e-11	-0.262118	0.418	0.484	1.42621045664568e-07	ALLLow	FOXP1
1.44249894879788e-11	-0.251436	0.485	0.547	1.76460896406444e-07	ALLLow	DNAJB6
1.45607415566718e-11	-0.273303	0.375	0.44	1.78121551462766e-07	ALLLow	KLF13
1.46587084286939e-11	-0.258937	0.341	0.4	1.79319980208213e-07	ALLLow	MAZ
1.5333323162773e-11	-0.314244	0.298	0.358	1.87572542250202e-07	ALLLow	ABI1
1.53635948114041e-11	-0.28662	0.317	0.378	1.87942855327906e-07	ALLLow	IDI1
1.55097090925833e-11	-0.314088	0.227	0.285	1.89730271329572e-07	ALLLow	CASP8
1.58422230106115e-11	-0.393178	0.295	0.352	1.93797914088811e-07	ALLLow	PPP1R15B
1.78973251609184e-11	-0.297279	0.274	0.336	2.18937978693515e-07	ALLLow	UHMK1
1.85837528093456e-11	0.33372648144751	0.47	0.43	2.27335048116725e-07	ALLLow	CHMP2A
2.01642362206043e-11	0.413707096598628	0.331	0.284	2.46669101686652e-07	ALLLow	EIF4EBP1
2.12500292121549e-11	-0.274661	0.32	0.381	2.5995160735229e-07	ALLLow	HECTD1
2.13651804440235e-11	-0.338681	0.229	0.287	2.61360252371739e-07	ALLLow	BRWD1
2.274868272929e-11	-0.26357	0.308	0.37	2.78284635827405e-07	ALLLow	PHF20L1
2.33246461469197e-11	-0.340954	0.261	0.317	2.85330396315268e-07	ALLLow	DNAJB14
2.61401190648521e-11	-0.259213	0.333	0.391	3.19772076520336e-07	ALLLow	EIF2A
2.71493526933885e-11	-0.372196	0.203	0.256	3.32118031498222e-07	ALLLow	CUL5
3.80714838364547e-11	0.308193088129727	0.562	0.525	4.6572846177135e-07	ALLLow	NDUFB9
3.85078548716287e-11	-0.280391	0.341	0.403	4.71066588644634e-07	ALLLow	FBXO7
4.23078765824333e-11	0.297190774579535	0.262	0.21	5.17552254232906e-07	ALLLow	ALOX5
4.39544046549289e-11	0.257927820276745	0.557	0.514	5.37694232143745e-07	ALLLow	VPS28
4.61623037070114e-11	-0.27596	0.209	0.263	5.64703461247871e-07	ALLLow	N4BP2L1
4.62658517132946e-11	-0.304473	0.274	0.332	5.65970164008732e-07	ALLLow	DAZAP1
4.6299524427659e-11	-0.261465	0.405	0.463	5.66382082323552e-07	ALLLow	YME1L1
5.0236068463817e-11	0.2660912974087	0.537	0.499	6.14537825517874e-07	ALLLow	HCLS1
5.1151813510835e-11	-0.319052	0.256	0.315	6.25740134678044e-07	ALLLow	CDK12
5.36589465400655e-11	-0.259903	0.354	0.416	6.56409893024621e-07	ALLLow	ARL8A
5.62553511446911e-11	-0.276239	0.245	0.302	6.88171710553006e-07	ALLLow	TNKS2
5.82454843192381e-11	0.313124819065225	0.484	0.444	7.12517009677239e-07	ALLLow	LTA4H
6.61670449112482e-11	-0.398494	0.313	0.362	8.09421460399299e-07	ALLLow	IRF8
6.73161632187648e-11	-0.309116	0.393	0.453	8.2347862465515e-07	ALLLow	C16ORF72
7.0425922226836e-11	-0.272916	0.253	0.309	8.61520306600885e-07	ALLLow	TOB1
7.41026544004353e-11	-0.257088	0.308	0.368	9.06497771280526e-07	ALLLow	TCP1
7.58663892702647e-11	-0.309988	0.204	0.257	9.28073539943147e-07	ALLLow	TTC14
7.77222514184015e-11	-0.348558	0.219	0.273	9.50776301601306e-07	ALLLow	PPP6R1
7.81332180924352e-11	0.321214826794812	0.269	0.222	9.55803656924759e-07	ALLLow	G6PD
8.33294878672193e-11	-0.271229	0.222	0.277	1.01936962507969e-06	ALLLow	COMMD3
1.04549466369914e-10	-0.270695	0.36	0.423	1.27895362210316e-06	ALLLow	FAM133B
1.12384613781484e-10	-0.278795	0.426	0.485	1.37480098038889e-06	ALLLow	AFF4
1.24007562724865e-10	0.426615799256776	0.375	0.334	1.51698451481327e-06	ALLLow	MS4A7
1.29331387567409e-10	0.350620403182648	0.39	0.348	1.58211086411211e-06	ALLLow	STX10
1.45246330614995e-10	0.371172033953143	0.361	0.314	1.77679836241323e-06	ALLLow	C20ORF27
1.47931954815817e-10	-0.314968	0.224	0.278	1.80965160326189e-06	ALLLow	DNM1L
1.53778286549499e-10	-0.28478	0.249	0.304	1.88116977936002e-06	ALLLow	CLDND1
1.5540705200469e-10	0.533176715721116	0.263	0.215	1.90109446717338e-06	ALLLow	RETN
1.57482100694374e-10	-0.261972	0.365	0.423	1.92647853779428e-06	ALLLow	ILF2
1.61133038741906e-10	0.34038199173138	0.453	0.412	1.97114046292974e-06	ALLLow	ABRACL
1.7035898751239e-10	-0.273465	0.338	0.396	2.08400149423906e-06	ALLLow	COPS2
1.77551321273258e-10	-0.305378	0.203	0.254	2.17198531313577e-06	ALLLow	MBTPS1
1.86128902086764e-10	-0.297919	0.199	0.251	2.27691485922739e-06	ALLLow	SLC44A1
2.00598249366616e-10	-0.250966	0.466	0.524	2.45391838450181e-06	ALLLow	KIF5B
2.029321126078e-10	-0.281561	0.287	0.344	2.48246853353122e-06	ALLLow	ATXN2L
2.34313108883235e-10	0.26715503194958	0.577	0.546	2.86635226096862e-06	ALLLow	GSTK1
2.54008560233288e-10	-0.376081	0.218	0.267	3.10728671733381e-06	ALLLow	TIPARP
2.65658726994975e-10	0.286762812485271	0.439	0.398	3.24980320732953e-06	ALLLow	BAX
2.70942632820297e-10	-0.299557	0.265	0.32	3.3144412272907e-06	ALLLow	AKAP17A
2.80880519110599e-10	-0.335709	0.257	0.309	3.43601139027995e-06	ALLLow	HECA
3.17757528427418e-10	0.272492882318284	0.286	0.237	3.8871278452526e-06	ALLLow	RXRA
3.33389019880967e-10	-0.279511	0.224	0.276	4.07834788020386e-06	ALLLow	SNRNP200
3.39935337875466e-10	-0.307906	0.299	0.355	4.15842898823058e-06	ALLLow	WBP11
3.49529434038078e-10	0.268390999489509	0.385	0.338	4.2757935665878e-06	ALLLow	POU2F2
3.52104683514214e-10	0.375436391813903	0.283	0.238	4.30729659342937e-06	ALLLow	MYD88
3.78842693156192e-10	-0.400247	0.209	0.258	4.6343826653797e-06	ALLLow	RAP2C
4.2760734441433e-10	-0.268855	0.24	0.295	5.2309206442205e-06	ALLLow	DNAJC21
4.34062045104018e-10	-0.324697	0.288	0.344	5.30988099775745e-06	ALLLow	PPP4R2
4.35789529350305e-10	-0.298109	0.218	0.27	5.33101331254228e-06	ALLLow	BDP1
4.50937033272792e-10	-0.377437	0.205	0.254	5.51631272802606e-06	ALLLow	RREB1
4.53813071598005e-10	-0.297006	0.323	0.378	5.55149530485839e-06	ALLLow	SURF4
4.72525815511318e-10	-0.371447	0.348	0.403	5.78040830114995e-06	ALLLow	PHACTR1
4.77449508712954e-10	0.379315688736926	0.273	0.23	5.84063984008557e-06	ALLLow	NAGK
4.88008661641904e-10	-0.253106	0.26	0.314	5.96980995786541e-06	ALLLow	ZFR
7.10141743457937e-10	-0.276876	0.231	0.285	8.68716394772094e-06	ALLLow	UBA2
7.77512696190243e-10	-0.305971	0.21	0.262	9.51131281249524e-06	ALLLow	NDRG1
8.85640563824215e-10	-0.307291	0.223	0.275	1.08340410172616e-05	ALLLow	CDC5L
1.05059693005461e-09	0.288397819958102	0.475	0.438	1.28519522453581e-05	ALLLow	NUP214
1.12499514102063e-09	-0.307794	0.211	0.26	1.37620655601053e-05	ALLLow	BCAS2
1.16246897261567e-09	0.306787592927158	0.439	0.403	1.42204829420075e-05	ALLLow	LAMTOR2
1.19784530912049e-09	-0.318936	0.232	0.282	1.46532416664709e-05	ALLLow	SBNO1
1.34799118727325e-09	-0.255664	0.281	0.333	1.64899761939137e-05	ALLLow	RNF10
1.38391745095893e-09	0.328019534436829	0.405	0.366	1.69294621775806e-05	ALLLow	UQCRC1
1.38750620161044e-09	0.427314452331082	0.262	0.22	1.69733633643005e-05	ALLLow	TNFRSF1A
1.49310557446791e-09	-0.278863	0.213	0.263	1.82651604924659e-05	ALLLow	PPP3R1
1.52175882888378e-09	0.274660494123156	0.568	0.533	1.86156757537353e-05	ALLLow	UQCRQ
1.63714776864802e-09	0.341483445165023	0.438	0.396	2.00272286538712e-05	ALLLow	DYNLL1
1.84465999363825e-09	-0.420152	0.281	0.328	2.25657257021767e-05	ALLLow	YTHDF2
1.87624206591515e-09	-0.289887	0.454	0.507	2.295206919234e-05	ALLLow	ANKRD11
1.90429355453935e-09	0.33848975248263	0.269	0.224	2.32952230526798e-05	ALLLow	RASSF4
2.09993616160024e-09	-0.267683	0.385	0.441	2.56885190648558e-05	ALLLow	ITSN2
2.10311758742213e-09	-0.281459	0.299	0.353	2.57274374469349e-05	ALLLow	FAR1
2.11681949824597e-09	0.349209420331801	0.35	0.31	2.58950529220429e-05	ALLLow	KRTCAP2
2.15409071913477e-09	0.292557906810346	0.473	0.443	2.63509917671757e-05	ALLLow	WAS
2.17088005583447e-09	-0.297421	0.224	0.274	2.6556375723023e-05	ALLLow	TRIM33
2.258955155119e-09	0.315229764436593	0.4	0.362	2.76337984125707e-05	ALLLow	CSK
2.31231460500361e-09	0.277746429094619	0.363	0.315	2.82865445630091e-05	ALLLow	ITGAM
2.36233499396838e-09	-0.275421	0.214	0.264	2.88984439812152e-05	ALLLow	SF3A3
2.61337327294569e-09	-0.285763	0.262	0.314	3.19693952479447e-05	ALLLow	RNF11
2.73505267264639e-09	-0.284101	0.33	0.38	3.34578993444833e-05	ALLLow	DDIT3
2.96184603010093e-09	0.378767501453972	0.439	0.407	3.62322624862247e-05	ALLLow	MIF
3.031467022939e-09	-0.284956	0.259	0.309	3.70839360916128e-05	ALLLow	PSMD11
3.27383883356886e-09	-0.308852	0.343	0.396	4.00488704510478e-05	ALLLow	SBDS
3.74074864920746e-09	0.420727465472255	0.321	0.28	4.57605782257549e-05	ALLLow	CDKN1A
4.04207184190969e-09	0.390055524786321	0.394	0.355	4.94466648420812e-05	ALLLow	NDUFA3
4.63762324822238e-09	-0.27905	0.327	0.38	5.67320451955044e-05	ALLLow	TXNL1
5.82557056931808e-09	-0.264832	0.22	0.268	7.12642047744681e-05	ALLLow	POLE3
5.90803065698122e-09	-0.252239	0.226	0.276	7.22729390268512e-05	ALLLow	MSL1
6.30384263910056e-09	0.256259597527152	0.468	0.432	7.71149070041172e-05	ALLLow	PSMB8
6.95405313374221e-09	-0.257234	0.25	0.301	8.50689319850685e-05	ALLLow	SPN
7.02622383755772e-09	-0.262136	0.226	0.275	8.59517962048436e-05	ALLLow	KAT6A
7.03433524397553e-09	-0.279358	0.211	0.259	8.60510230395527e-05	ALLLow	TMEM170A
7.05160741062368e-09	-0.307215	0.228	0.277	8.62623134541595e-05	ALLLow	MAPK6
8.15707120849538e-09	0.454109796065636	0.258	0.219	9.9785452093524e-05	ALLLow	FAM200B
8.80332464104604e-09	-0.30776	0.227	0.274	0.000107691070333916	ALLLow	HBP1
8.97573457235933e-09	-0.373684	0.283	0.328	0.000109800161023672	ALLLow	DDIT4
9.48619050143451e-09	0.270733938655468	0.389	0.348	0.000116044568404048	ALLLow	SPG21
1.03219787967052e-08	-0.286543	0.319	0.37	0.000126268766620095	ALLLow	ELF2
1.06774980115178e-08	-0.275291	0.265	0.314	0.000130617833174897	ALLLow	UBE3A
1.15925452747299e-08	-0.305942	0.206	0.253	0.00014181160634577	ALLLow	ARFGEF1
1.33168071974956e-08	-0.3735	0.256	0.303	0.000162904502446963	ALLLow	ZNF800
1.36668072966018e-08	0.278912988221718	0.468	0.433	0.00016718605365933	ALLLow	PSMB6
1.42346071194359e-08	-0.268385	0.308	0.36	0.00017413194889206	ALLLow	SENP6
1.55311650962597e-08	0.363336441316787	0.309	0.27	0.000189992742622545	ALLLow	SNX17
1.56906879633913e-08	-0.280405	0.287	0.34	0.000191944185856166	ALLLow	SETX
1.64712240915268e-08	-0.298003	0.356	0.405	0.000201492484311648	ALLLow	HNRNPL
1.80239425259048e-08	0.297489914706321	0.376	0.336	0.000220486888919394	ALLLow	POLE4
1.85080952536073e-08	-0.283324	0.246	0.296	0.000226409529237378	ALLLow	AP3B1
2.18411507290306e-08	-0.271157	0.22	0.267	0.000267182796868231	ALLLow	UBE2Q2
2.53243419175284e-08	-0.329024	0.217	0.261	0.000309792674677125	ALLLow	USP9X
2.70402777678627e-08	0.302011647516496	0.478	0.448	0.000330783717934264	ALLLow	PRDX1
2.81759164931231e-08	0.341545036969145	0.42	0.389	0.000344675986460375	ALLLow	PPT1
3.30785786022896e-08	-0.278057	0.475	0.517	0.000404650252041809	ALLLow	TUBB
3.32008410596384e-08	0.271970557233391	0.485	0.454	0.000406145888682556	ALLLow	NDUFA13
3.3481011989295e-08	-0.259288	0.211	0.258	0.000409573219665046	ALLLow	SOS2
3.49979544094093e-08	0.285231329941176	0.329	0.292	0.000428129976290303	ALLLow	PTPN18
3.51816679119984e-08	0.314670117110015	0.341	0.302	0.000430377343567477	ALLLow	MAPKAPK3
4.29724774184095e-08	-0.288031	0.213	0.256	0.000525682316259403	ALLLow	SPG7
4.59842301174099e-08	0.283051352192027	0.267	0.228	0.000562525087026276	ALLLow	VTI1B
5.00395249293313e-08	0.318716136108838	0.347	0.31	0.00061213350846051	ALLLow	CLTB
5.62819232321007e-08	-0.278143	0.267	0.314	0.000688496766898287	ALLLow	IRAK1
5.63035151932309e-08	0.25243199187934	0.321	0.277	0.000688760901358793	ALLLow	2025-03-01
5.81846830283885e-08	0.390314616201698	0.32	0.284	0.000711773227486276	ALLLow	TMEM205
6.36221104043548e-08	-0.267037	0.247	0.293	0.000778289276576473	ALLLow	GPBP1L1
6.52025840132106e-08	0.261050415430111	0.323	0.284	0.000797623210233605	ALLLow	PDXK
6.52722147650437e-08	0.327461799543259	0.403	0.371	0.000798475003220779	ALLLow	HACD4
7.00078099331939e-08	-0.317128	0.207	0.25	0.000856405538912762	ALLLow	ELMSAN1
8.12521466971057e-08	-0.252952	0.33	0.378	0.000993957510545694	ALLLow	CDC40
8.87640903840264e-08	-0.275149	0.225	0.269	0.0010858511176678	ALLLow	EIF4G3
9.43487967309164e-08	-0.262143	0.243	0.289	0.0011541688304093	ALLLow	REST
9.84764329474398e-08	-0.269143	0.357	0.404	0.00120466220424603	ALLLow	NR3C1
1.05712111556066e-07	0.336053514699235	0.314	0.277	0.00129317626066536	ALLLow	SGK1
1.20005490567828e-07	0.334539935876186	0.413	0.385	0.00146802716611624	ALLLow	CRTAP
1.35169853016406e-07	0.303854488120321	0.405	0.371	0.00165353281194969	ALLLow	WARS
1.45173419015294e-07	0.375684823508931	0.26	0.224	0.00177590643481409	ALLLow	MVP
2.24044407974771e-07	-0.274598	0.275	0.32	0.00274073524275538	ALLLow	INPP5D
2.36534394586145e-07	-0.271646	0.229	0.272	0.00289352524897232	ALLLow	SMNDC1
2.85788634307866e-07	0.315025552305883	0.33	0.294	0.00349605236348812	ALLLow	NUCB1
3.25178978857439e-07	-0.307012	0.308	0.346	0.00397791444836305	ALLLow	RANBP1
3.44371245851429e-07	-0.262051	0.256	0.302	0.00421269345050053	ALLLow	CREBBP
3.47427405169749e-07	0.264578245228469	0.422	0.389	0.00425007944744154	ALLLow	NDUFS7
4.84676747255707e-07	-0.285744	0.686	0.706	0.00592905064917906	ALLLow	HMGN2
4.8861680330139e-07	-0.263427	0.311	0.353	0.00597724935478591	ALLLow	EIF2AK2
5.35136690671184e-07	-0.368192	0.216	0.257	0.0065463271369806	ALLLow	CCDC186
5.41729319516929e-07	-0.313778	0.246	0.288	0.00662697476565059	ALLLow	ITGA5
6.12545852318372e-07	-0.269067	0.239	0.281	0.00749327341141065	ALLLow	GYPC
6.14235519343105e-07	-0.286239	0.296	0.338	0.0075139431081242	ALLLow	RRBP1
7.31770747502649e-07	-0.294851	0.225	0.266	0.00895175155419991	ALLLow	MAN1A2
7.57097645578333e-07	0.307345654855521	0.419	0.391	0.00926157549835975	ALLLow	RNF181
8.78342829821868e-07	0.258010248906203	0.464	0.439	0.0107447678372109	ALLLow	LGALS9
9.35336840593446e-07	0.306199890347722	0.267	0.234	0.0114419755709796	ALLLow	DECR1
1.40852884447337e-06	0.251294539568932	0.302	0.266	0.0172305333544427	ALLLow	NRGN
1.99839282012348e-06	-0.320951	0.338	0.376	0.0244463393685705	ALLLow	CPD
2.39462137321443e-06	0.33423783958888	0.286	0.255	0.0292934032585322	ALLLow	CHCHD5
2.61269157595478e-06	0.35144376589646	0.29	0.26	0.0319610560486548	ALLLow	TIMM8B
3.23428043772605e-06	0.252215450091244	0.252	0.218	0.0395649525947027	ALLLow	TLR2
3.81458920524501e-06	0.299567192798085	0.33	0.3	0.0466638697477623	ALLLow	FIBP
4.0739601056845e-06	-0.271883	0.217	0.253	0.0498367539728385	ALLLow	TFG
4.22340751780112e-06	0.259544637112125	0.271	0.236	0.0516649441652611	ALLLow	FAM50A
5.21776044367406e-06	0.299365102891158	0.261	0.23	0.0638288635074648	ALLLow	TRMT1
6.75020058805873e-06	0.301317607031494	0.259	0.228	0.0825752037937224	ALLLow	CMTM7
7.3553095254847e-06	0.268772895290778	0.258	0.228	0.0899775014252543	ALLLow	IMPDH1
7.73221636285324e-06	0.293902154198824	0.257	0.224	0.0945882027667836	ALLLow	ERICH1
7.78025592872648e-06	0.313015084623012	0.326	0.294	0.095175870776111	ALLLow	IFI27L2
8.36226892796619e-06	0.414199599189023	0.285	0.256	0.10229563579581	ALLLow	SLIRP
8.71177919460482e-06	0.334802956298192	0.299	0.271	0.106571194887601	ALLLow	NDUFB3
8.76128242455203e-06	0.254666000063104	0.443	0.424	0.107176767899545	ALLLow	ZNHIT1
8.78421853348575e-06	-0.272215	0.322	0.363	0.107457345320131	ALLLow	PARP14
9.13478097587465e-06	0.257725429049094	0.31	0.275	0.111745775677875	ALLLow	GNS
9.14736944890584e-06	0.266528571413367	0.3	0.269	0.111899770468465	ALLLow	PAK1
9.63209806143742e-06	-0.273251	0.229	0.265	0.117829455585564	ALLLow	FBXW7
1.00833941765397e-05	-0.292261	0.224	0.26	0.123350160961611	ALLLow	SFSWAP
1.09413409299575e-05	0.26223557428484	0.315	0.284	0.13384542359617	ALLLow	COX17
1.31911805461439e-05	0.278964444402525	0.378	0.352	0.161367711620979	ALLLow	COX14
1.7745010369095e-05	-0.253942	0.274	0.315	0.217074711845139	ALLLow	CWC25
1.96923700890516e-05	0.355952275469082	0.271	0.244	0.240896763299368	ALLLow	CHMP5
2.0486987133121e-05	0.259508542565056	0.306	0.277	0.25061731359947	ALLLow	GLTP
2.21114304724159e-05	-0.686857	0.357	0.384	0.270489128969063	ALLLow	CXCL8
2.76143816780285e-05	-0.259372	0.237	0.269	0.337806731067323	ALLLow	SOAT1
3.43450694389746e-05	0.426820138999527	0.259	0.233	0.420143234446976	ALLLow	RHOC
4.02372130106664e-05	0.261074776437938	0.372	0.346	0.492221826759482	ALLLow	TBCB
4.07520869178735e-05	0.251515152668205	0.275	0.246	0.498520279266346	ALLLow	SASH3
4.23829931985257e-05	0.287021308101608	0.283	0.255	0.518471155797564	ALLLow	SDF4
4.94912473634757e-05	0.275676085554334	0.333	0.307	0.605426428997398	ALLLow	AKR1A1
5.85402724082264e-05	0.268619519188815	0.252	0.223	0.716123152369833	ALLLow	TIMM17B
7.48652803593543e-05	0.260773121804481	0.385	0.362	0.915826974635981	ALLLow	NDFIP1
8.6438492068077e-05	0.275548462499232	0.255	0.228	1	ALLLow	GYG1
8.7923773996927e-05	0.258246162917771	0.357	0.327	1	ALLLow	NCF4
0.000115505502757866	0.253863750301266	0.429	0.407	1	ALLLow	CTSC
0.000155821389017032	0.285611409923933	0.28	0.255	1	ALLLow	TNFRSF14
0.00017775419052365	0.255267766982341	0.374	0.357	1	ALLLow	TMEM14C
0.000201276548033384	-0.265648	0.26	0.288	1	ALLLow	SKIL
0.000242116969499795	0.267350351148625	0.311	0.29	1	ALLLow	CD33
0.000245568369933757	0.285927018880575	0.29	0.268	1	ALLLow	NDUFC1
0.000401548269899885	0.256686555548657	0.494	0.484	1	ALLLow	ICAM3
0.000522701075121099	-0.266526	0.288	0.316	1	ALLLow	MKNK2
0.000605726123330788	0.26350416526155	0.332	0.313	1	ALLLow	MRPL52
0.000648924188277966	0.308183456245157	0.271	0.251	1	ALLLow	NDUFAF3
0.000713877183535972	-0.293974	0.28	0.306	1	ALLLow	FNDC3B
0.000762455304751418	0.260178675213577	0.326	0.308	1	ALLLow	MRPL20
0.00117728465550187	0.262760792891342	0.295	0.273	1	ALLLow	CTDSP1
0.00137500387212493	0.32229853422554	0.308	0.29	1	ALLLow	PRDX3
0.0019388704960383	0.251788333277394	0.261	0.242	1	ALLLow	UNC119
0.00311991890674585	0.259951921293734	0.284	0.265	1	ALLLow	ADI1
0.00357803310220527	0.250904648819315	0.457	0.445	1	ALLLow	NDUFB1
0.00423100343671948	0.272753635062075	0.266	0.246	1	ALLLow	RAB27A
0.00649888980021062	-0.360326	0.242	0.262	1	ALLLow	PCIF1
3.28261054517602e-105	-1.13266	0.621	0.873	4.01561747991383e-101	writer	HNRNPA2B1
2.29728655926448e-99	1.75112476225824	0.661	0.457	2.81027064794824e-95	writer	WTAP
7.19715426543861e-69	-0.986224	0.52	0.789	8.80427881291105e-65	writer	HNRNPC
1.59721541992687e-45	-0.86706	0.462	0.723	1.95387362319654e-41	writer	HNRNPH1
9.45492469392063e-27	-0.41777	0.867	0.939	1.15662093780731e-22	writer	ACTG1
4.41363107057048e-26	1.66117135788597	0.365	0.246	5.39919488862886e-22	writer	PCIF1
2.64397370935408e-22	-0.422571	0.642	0.811	3.23437303865285e-18	writer	HNRNPU
4.51633626816659e-22	-0.356644	0.414	0.644	5.52483415684819e-18	writer	DDX17
4.59507855184243e-22	-0.473176	0.405	0.634	5.62115959246884e-18	writer	GDI2
1.82897370052074e-21	-0.48606	0.181	0.377	2.23738352784702e-17	writer	ATRX
1.90038019654067e-21	-0.378554	0.329	0.541	2.3247350944282e-17	writer	LUC7L3
4.41268036705414e-21	-0.411795	0.42	0.639	5.39803189301732e-17	writer	SAMHD1
1.98179080315938e-20	-0.42731	0.304	0.511	2.42432468950487e-16	writer	KTN1
2.80472784810815e-20	-0.564619	0.234	0.426	3.4310235765907e-16	writer	NDUFB5
4.8595321577195e-20	-0.643356	0.264	0.453	5.94466568853826e-16	writer	RBMX
6.20309522419169e-20	-0.446843	0.261	0.456	7.58824638775369e-16	writer	CCT8
8.48541369615019e-20	-0.29233	0.373	0.59	1.03802065745005e-15	writer	CD164
2.67754007922126e-19	-0.384513	0.343	0.547	3.27543477891137e-15	writer	EIF2S3
9.4565265192619e-19	-0.310162	0.501	0.7	1.15681688910131e-14	writer	HSP90B1
9.87335275882902e-19	-0.538004	0.265	0.457	1.20780724298755e-14	writer	MEF2C
3.78988997825945e-18	-0.366029	0.349	0.555	4.63617241040478e-14	writer	YWHAE
5.89972881999257e-18	-0.713256	0.238	0.415	7.21713826549691e-14	writer	CD36
6.53348268961448e-18	-0.41273	0.358	0.554	7.99240937420539e-14	writer	GLIPR1
1.07494275975992e-17	-0.463408	0.382	0.572	1.3149774780143e-13	writer	CTSZ
1.29540401315915e-17	-0.489059	0.264	0.449	1.58466772929758e-13	writer	NUFIP2
1.66186313385231e-17	-0.727329	0.136	0.289	2.03295717164153e-13	writer	FES
2.2279243088228e-17	-0.329162	0.251	0.428	2.72541980698293e-13	writer	CTSC
2.74907536200413e-17	-0.395835	0.699	0.832	3.36294389033966e-13	writer	HSP90AA1
3.02392349360993e-17	-0.39113	0.213	0.386	3.69916560973303e-13	writer	SEC31A
3.19179464286939e-17	-0.46631	0.345	0.531	3.90452238662212e-13	writer	CCDC88A
3.76151037422692e-17	-0.456503	0.11	0.256	4.60145564079179e-13	writer	CDK6
4.13550907721865e-17	-0.431407	0.527	0.705	5.05896825416158e-13	writer	HSPA5
5.37671873402977e-17	-0.750977	0.113	0.258	6.57734002733862e-13	writer	ATXN10
6.37871478381851e-17	-0.361172	0.248	0.434	7.80308179504518e-13	writer	APEX1
8.26327626670915e-17	-0.286985	0.431	0.631	1.01084658570653e-12	writer	PTGES3
8.69353414156137e-17	-0.358485	0.301	0.494	1.0634800315372e-12	writer	PTEN
8.78682355982381e-17	-0.377298	0.212	0.385	1.07489212607325e-12	writer	IFI16
1.00072464264052e-16	-0.452913	0.285	0.472	1.22418645534215e-12	writer	PRDX1
1.16757864657578e-16	-0.31496	0.397	0.599	1.42829895835615e-12	writer	EIF3A
1.18103331889539e-16	-0.377071	0.142	0.298	1.44475805900473e-12	writer	KIAA0930
1.3132321658127e-16	-0.348076	0.234	0.414	1.60647690843868e-12	writer	GNAQ
1.31576044829115e-16	-0.44243	0.301	0.485	1.60956975639456e-12	writer	TMEM167A
1.55488090328099e-16	-0.508848	0.18	0.343	1.90208580898363e-12	writer	TNRC6B
2.12450657424432e-16	-0.330502	0.332	0.54	2.59890889227307e-12	writer	PRKCB
5.39519195236095e-16	-0.370061	0.287	0.473	6.59993831532315e-12	writer	BSG
5.81696648680456e-16	-0.456404	0.241	0.417	7.11589510330802e-12	writer	SPCS2
6.19965692338123e-16	-0.400666	0.246	0.417	7.58404031437226e-12	writer	C1QBP
7.80673810322309e-16	-0.291125	0.327	0.517	9.54998272167281e-12	writer	NCOA4
1.11660812652206e-15	-0.438702	0.159	0.313	1.36594672117443e-11	writer	TOP2B
1.3017312480195e-15	-0.355839	0.325	0.509	1.59240783570225e-11	writer	OSTC
1.56566270110236e-15	-0.310102	0.273	0.453	1.91527518225852e-11	writer	MGST3
1.81250932783122e-15	-0.282784	0.264	0.45	2.21724266073594e-11	writer	XRCC5
2.14969692081316e-15	-0.435593	0.198	0.359	2.62972424323074e-11	writer	MACF1
2.45841419185187e-15	-0.284181	0.455	0.651	3.0073780808924e-11	writer	EIF4A2
2.55223746354948e-15	-0.458648	0.185	0.342	3.12215208916008e-11	writer	IQGAP2
2.73427543789909e-15	-0.425515	0.256	0.432	3.34483914318196e-11	writer	DIAPH1
3.36208225875391e-15	-0.438066	0.264	0.437	4.11283522713366e-11	writer	KDELR1
3.5619720079443e-15	-0.364441	0.492	0.679	4.35736035731826e-11	writer	AHNAK
3.69977359523037e-15	-0.387757	0.184	0.343	4.52593303904531e-11	writer	PDCD6
3.83025095098351e-15	-0.374887	0.321	0.503	4.68554598833813e-11	writer	FERMT3
4.25874996708386e-15	-0.320515	0.656	0.827	5.20972883473369e-11	writer	H2AFY
4.33539186895061e-15	-0.39267	0.294	0.465	5.30348487328728e-11	writer	SNX2
4.59261570347846e-15	-0.562531	0.116	0.253	5.6181467900652e-11	writer	USP48
6.38069383039028e-15	-0.434498	0.272	0.446	7.80550276271643e-11	writer	SRP72
8.72588606745464e-15	-0.351796	0.184	0.342	1.06743764263173e-10	writer	ECH1
1.27375294767013e-14	-0.288709	0.198	0.363	1.55818198088487e-10	writer	TPR
1.35950524398204e-14	-0.787712	0.124	0.255	1.66308276496322e-10	writer	CCNG1
1.39615515295731e-14	-0.420587	0.282	0.453	1.70791659861267e-10	writer	DNAJC7
1.4700580238702e-14	-0.424497	0.16	0.308	1.79832198060042e-10	writer	IAH1
1.50886581465902e-14	-0.257818	0.389	0.574	1.84579555107237e-10	writer	SERBP1
1.56251481611758e-14	-0.545305	0.151	0.291	1.91142437455663e-10	writer	MGST2
1.58076763582233e-14	-0.255025	0.343	0.536	1.93375304890145e-10	writer	NKTR
1.61078159470875e-14	-0.330011	0.408	0.589	1.97046912480722e-10	writer	HNRNPD
1.61317933050124e-14	-0.287495	0.188	0.34	1.97340227500217e-10	writer	RANBP1
1.68555036822488e-14	-0.351218	0.256	0.428	2.0619337654495e-10	writer	FNBP1
1.79124720171508e-14	-0.397956	0.252	0.418	2.19123270185805e-10	writer	CASP1
1.91646057346977e-14	-0.929044	0.127	0.255	2.34440621952557e-10	writer	ALKBH5
2.1078800074101e-14	-0.508915	0.19	0.339	2.57856961306477e-10	writer	HDLBP
2.25457144347863e-14	-0.267346	0.316	0.498	2.75801724680741e-10	writer	TPP1
2.44469711870568e-14	-0.359444	0.153	0.292	2.99059798531266e-10	writer	MAT2A
2.58723700757599e-14	-0.765746	0.12	0.25	3.16496703136771e-10	writer	ELAVL1
2.8198322444556e-14	-0.682399	0.131	0.262	3.44950078464254e-10	writer	CTNNA1
2.90917008547916e-14	-0.416889	0.18	0.33	3.55878776556665e-10	writer	RBBP4
3.1762165450631e-14	-0.354595	0.23	0.394	3.88546569957569e-10	writer	PSMB2
3.26389850326554e-14	-0.307728	0.193	0.349	3.99272703904474e-10	writer	PA2G4
3.31184375430052e-14	-0.262135	0.274	0.448	4.05137846463582e-10	writer	RAP1A
3.41567692877811e-14	-0.330188	0.564	0.747	4.17839758697426e-10	writer	HNRNPA3
4.07606949543837e-14	-0.381321	0.211	0.371	4.98625581376975e-10	writer	KPNB1
4.15871123831882e-14	-0.376457	0.389	0.569	5.08735145783542e-10	writer	RSRP1
4.31222019868241e-14	-0.473785	0.193	0.346	5.27513896904819e-10	writer	PSMC5
4.75808544050821e-14	-0.397149	0.162	0.309	5.82056591937369e-10	writer	TMEM205
4.8242787810304e-14	-0.325401	0.312	0.487	5.90154023283449e-10	writer	MIS18BP1
5.67622473157136e-14	-0.372836	0.204	0.361	6.94372571413125e-10	writer	TMEM165
7.52753817482791e-14	-0.306065	0.292	0.459	9.20843744926698e-10	writer	SSR1
8.03091664899025e-14	-0.386851	0.516	0.694	9.82422033670977e-10	writer	MBNL1
9.15098859412331e-14	-0.2577	0.327	0.514	1.1194404347191e-09	writer	KHDRBS1
1.01108639872674e-13	-0.419656	0.191	0.341	1.23686199156242e-09	writer	PSMA5
1.02370601701431e-13	-0.300109	0.238	0.409	1.25229957061361e-09	writer	PCM1
1.20014642276573e-13	-0.330294	0.589	0.757	1.46813911896931e-09	writer	SEC61B
1.29047598531817e-13	-0.445068	0.154	0.295	1.57863927283972e-09	writer	SNX17
1.55344190835147e-13	-0.31628	0.155	0.296	1.90032548648636e-09	writer	TMEM173
1.74091381815936e-13	-0.252824	0.586	0.745	2.12965987375435e-09	writer	NAP1L1
1.8610472799785e-13	-0.564012	0.181	0.321	2.2766191375977e-09	writer	FIBP
1.88210335572617e-13	-0.435135	0.198	0.348	2.30237703505982e-09	writer	SENP6
2.20096262235999e-13	-0.352512	0.163	0.306	2.69243757593298e-09	writer	SUZ12
2.21631074794857e-13	-0.307644	0.309	0.487	2.71121293796549e-09	writer	PDIA6
2.67367453069128e-13	-0.292449	0.479	0.651	3.27070605339465e-09	writer	EIF4B
2.74462064619768e-13	-0.501411	0.138	0.267	3.35749443649362e-09	writer	TECR
3.04241080216024e-13	-0.262651	0.153	0.294	3.72178113428262e-09	writer	MRPS34
3.20938543598782e-13	-0.305711	0.201	0.353	3.92604120384391e-09	writer	OGT
3.8096796266577e-13	-0.305035	0.627	0.771	4.66038108729036e-09	writer	NPM1
4.07056138760023e-13	-0.342349	0.259	0.422	4.97951774545136e-09	writer	TM9SF3
4.52856854692067e-13	-0.459373	0.246	0.397	5.53979790344806e-09	writer	WDFY2
4.80329028821805e-13	-0.360501	0.184	0.327	5.87586500957714e-09	writer	AKR1A1
4.9021607694013e-13	-0.306518	0.242	0.404	5.99681326920862e-09	writer	LMO2
5.19446923176258e-13	-0.290416	0.661	0.81	6.35439421121517e-09	writer	ENO1
5.5526525501562e-13	-0.290484	0.167	0.305	6.79255986460608e-09	writer	UBE2K
5.69607080806688e-13	-0.307289	0.155	0.293	6.96800341950821e-09	writer	NDUFV1
8.10809686965961e-13	-0.62671	0.128	0.251	9.9186349006546e-09	writer	SND1
8.24840739027517e-13	-0.276921	0.149	0.282	1.00902767605236e-08	writer	CPSF6
8.24991255564636e-13	-0.31197	0.573	0.732	1.00921180293222e-08	writer	SLC25A5
9.32456879180717e-13	-0.295446	0.199	0.349	1.14067450030177e-08	writer	TIMM13
9.49749205654672e-13	-0.437188	0.136	0.266	1.16182820327736e-08	writer	PBRM1
1.04302261473444e-12	-0.413098	0.133	0.259	1.27592956460464e-08	writer	ETFA
1.06665845259446e-12	-0.29644	0.206	0.354	1.3048432850588e-08	writer	VPS35
1.06768819320145e-12	-0.381735	0.437	0.6	1.30610296674333e-08	writer	NCL
1.09980855309163e-12	-0.3308	0.259	0.418	1.345395802997e-08	writer	LEPROT
1.14591582428679e-12	-0.4972	0.167	0.299	1.40179882785003e-08	writer	MRPL55
1.16310374005847e-12	-0.339958	0.124	0.252	1.42282480521353e-08	writer	MRPL34
1.18047467004696e-12	-0.375297	0.309	0.472	1.44407466386845e-08	writer	KMT2C
1.19380579033964e-12	-0.255641	0.666	0.823	1.46038262332249e-08	writer	LCP1
1.19644514449066e-12	-0.519838	0.131	0.254	1.46361134525543e-08	writer	SAP30
1.21326214360911e-12	-0.378621	0.164	0.298	1.48418358027703e-08	writer	RNASEH2B
1.21330426576669e-12	-0.486409	0.257	0.405	1.48423510831239e-08	writer	PPP1R14B
1.23762601557314e-12	-0.404684	0.151	0.284	1.51398790485062e-08	writer	NAIP
1.24874317949929e-12	-0.434053	0.141	0.272	1.52758753148148e-08	writer	COPZ1
1.45208872540606e-12	-0.343433	0.181	0.326	1.77634013778923e-08	writer	KANSL1
1.48453576492919e-12	-0.262959	0.352	0.529	1.81603260123787e-08	writer	EWSR1
1.51337384662727e-12	-0.340494	0.446	0.616	1.85131022657913e-08	writer	SRSF9
1.55172935984429e-12	-0.273959	0.206	0.355	1.89823052589753e-08	writer	AKAP9
1.56284075566064e-12	-0.285492	0.325	0.493	1.91182309639966e-08	writer	PHIP
1.58687606050972e-12	-0.290151	0.188	0.333	1.94122548482154e-08	writer	LAT2
1.64924193640621e-12	-0.38212	0.184	0.321	2.01751766080571e-08	writer	ADD3
1.86959997082321e-12	-0.311754	0.463	0.648	2.28708164430803e-08	writer	SSR2
2.08114520720352e-12	-0.391456	0.158	0.292	2.54586493197207e-08	writer	CPNE1
2.08372277018642e-12	-0.284144	0.184	0.325	2.54901806476905e-08	writer	MRPL20
2.13297416562686e-12	-0.455332	0.18	0.313	2.60926729681134e-08	writer	TBL1XR1
2.19963335542986e-12	-0.523376	0.128	0.25	2.69081148369735e-08	writer	HDAC2
2.25042522064247e-12	-0.305365	0.194	0.339	2.75294517241194e-08	writer	SKAP2
2.28226665202598e-12	-0.383742	0.144	0.271	2.79189679542339e-08	writer	CAPN1
2.30594606432073e-12	-0.272636	0.264	0.424	2.82086382048355e-08	writer	COMT
3.30014189003563e-12	-0.307431	0.223	0.369	4.03706357408059e-08	writer	HDGF
3.41964883314881e-12	-0.263385	0.301	0.468	4.18325641759094e-08	writer	XRCC6
3.67762665121084e-12	-0.414968	0.141	0.268	4.49884068242622e-08	writer	NDUFAF3
3.93446525042343e-12	-0.461016	0.241	0.385	4.81303134084298e-08	writer	PHPT1
4.42856776991428e-12	-0.36263	0.162	0.296	5.41746695293614e-08	writer	ABHD17A
4.66653046037663e-12	-0.299158	0.142	0.271	5.70856671217874e-08	writer	COPS6
4.93916412651813e-12	-0.321495	0.307	0.466	6.04207947596963e-08	writer	PLEKHO1
5.32607438766405e-12	-0.321551	0.203	0.344	6.51538679842943e-08	writer	HELZ
5.52030357209242e-12	-0.284917	0.237	0.385	6.75298735974065e-08	writer	MAZ
5.61295694772697e-12	-0.288452	0.235	0.388	6.86633023415441e-08	writer	CSK
5.77972476485825e-12	-0.304587	0.305	0.469	7.0703373048511e-08	writer	MDH2
5.83414108335238e-12	-0.279305	0.14	0.264	7.13690478726497e-08	writer	DPYSL2
5.89085130744848e-12	-0.305363	0.132	0.258	7.20627840440172e-08	writer	PPIP5K2
9.02439081897206e-12	-0.258922	0.273	0.433	1.10395372888485e-07	writer	GTF2I
9.26634551431256e-12	-0.296427	0.185	0.323	1.13355204676585e-07	writer	COMMD9
9.62281106437757e-12	-0.28368	0.264	0.411	1.17715847750531e-07	writer	VDAC1
1.08989850575559e-11	-0.28763	0.157	0.283	1.33327284209081e-07	writer	TRAF3IP3
1.24131583761114e-11	-0.327673	0.191	0.326	1.51850166414971e-07	writer	TRIP12
1.24473455306812e-11	-0.467615	0.135	0.255	1.52268377876823e-07	writer	PHB
1.30584457519359e-11	-0.252894	0.242	0.393	1.59743966883432e-07	writer	OCIAD1
1.45604434178241e-11	-0.318241	0.274	0.423	1.78117904330243e-07	writer	PPA1
1.51548255930013e-11	-0.293829	0.171	0.306	1.85388981479185e-07	writer	FLII
1.91725986977913e-11	-0.383838	0.136	0.257	2.34538399870082e-07	writer	HEBP1
1.96896316263646e-11	-0.298054	0.202	0.34	2.40863263685318e-07	writer	KCTD12
2.01074947094015e-11	-0.36397	0.441	0.604	2.45974982780108e-07	writer	VMP1
2.02092119710568e-11	-0.327411	0.415	0.576	2.47219290041938e-07	writer	PNN
2.10122308207036e-11	-0.365954	0.169	0.3	2.57042619629667e-07	writer	ZFR
2.20412441842956e-11	-0.33699	0.354	0.518	2.69630540106488e-07	writer	PFDN2
2.21185154642008e-11	-0.265575	0.225	0.368	2.70575799673569e-07	writer	ZRANB2
2.27872991747891e-11	-0.311998	0.309	0.469	2.78757030805195e-07	writer	CELF1
2.473530858666e-11	-0.358511	0.288	0.441	3.02587029940611e-07	writer	FOXN3
2.52860299585192e-11	-0.27591	0.225	0.369	3.09324004482565e-07	writer	UBE2M
2.65582788146506e-11	-0.449148	0.224	0.361	3.24887424739621e-07	writer	HIST1H1C
2.66001691301742e-11	-0.475492	0.162	0.286	3.25399868969421e-07	writer	RAB34
2.81818453322719e-11	-0.262385	0.201	0.341	3.44748513949682e-07	writer	TIAL1
3.39448208069427e-11	-0.437003	0.181	0.309	4.1524699293133e-07	writer	IGFBP7
3.41488537493628e-11	-0.317144	0.142	0.264	4.17742927915955e-07	writer	TAOK1
3.57550763330247e-11	-0.325874	0.136	0.257	4.37391848781891e-07	writer	PGP
3.72058061994339e-11	-0.266794	0.167	0.293	4.55138627237675e-07	writer	SDHD
3.75303115590021e-11	-0.319238	0.393	0.558	4.59108301301273e-07	writer	UFC1
3.79501586826299e-11	-0.378918	0.132	0.25	4.64244291164612e-07	writer	EIF3B
3.84708842914147e-11	-0.358043	0.169	0.295	4.70614327536876e-07	writer	CITED4
3.91002881786008e-11	-0.338199	0.259	0.4	4.78313825288824e-07	writer	CREBRF
4.03984537342877e-11	-0.25775	0.299	0.457	4.94194284531541e-07	writer	DPP7
4.08002605997183e-11	-0.269417	0.175	0.307	4.99109587916354e-07	writer	BTF3L4
4.66881412451681e-11	-0.389799	0.234	0.381	5.71136031852141e-07	writer	NDFIP1
4.7441204707455e-11	-0.59414	0.247	0.376	5.80348257186297e-07	writer	SOX4
5.03617108538799e-11	-0.396463	0.159	0.28	6.16074808875513e-07	writer	MPST
5.40905809260051e-11	-0.288917	0.14	0.259	6.6169007646782e-07	writer	SMIM7
5.82675495668626e-11	-0.299624	0.834	0.884	7.1278693385143e-07	writer	LYZ
6.94558268175224e-11	-0.288171	0.507	0.672	8.49653129458752e-07	writer	EIF3G
7.67077821684572e-11	-0.456735	0.14	0.256	9.38366299266737e-07	writer	CNDP2
8.1229405434217e-11	-0.251477	0.233	0.373	9.93679316676777e-07	writer	NUCKS1
8.39280879809471e-11	-0.279639	0.153	0.272	1.02669230027093e-06	writer	AIP
8.56009195286328e-11	-0.378812	0.208	0.342	1.04715604859376e-06	writer	APPL1
9.13608981464255e-11	-0.281981	0.18	0.308	1.11761786702522e-06	writer	TMOD3
9.70854370618817e-11	-0.302424	0.551	0.715	1.187646151578e-06	writer	PKM
1.09682102789957e-10	-0.27199	0.144	0.261	1.34174116342954e-06	writer	TRIM33
1.16006495726625e-10	-0.34043	0.197	0.325	1.4191074622238e-06	writer	CAPRIN1
1.24448316812499e-10	-0.390572	0.186	0.311	1.52237625956729e-06	writer	RPS6KA3
1.27502430191418e-10	-0.26754	0.279	0.429	1.55973722853161e-06	writer	EIF1AX
1.3000161280585e-10	-0.439457	0.167	0.291	1.59030972945396e-06	writer	RNPEP
1.34749754461101e-10	-0.251841	0.303	0.453	1.64839374632265e-06	writer	MED13L
1.40354473486265e-10	-0.337567	0.234	0.365	1.71695627415748e-06	writer	MGST1
1.57225153603129e-10	-0.286608	0.18	0.307	1.92333530402707e-06	writer	RNF13
1.58650870999798e-10	-0.287267	0.252	0.399	1.94077610494053e-06	writer	SERPINB6
1.83059412080757e-10	-0.409885	0.177	0.299	2.23936578798391e-06	writer	TOR1AIP2
1.91267342621034e-10	-0.338425	0.151	0.267	2.33977340228311e-06	writer	LGALS8
1.94862216531626e-10	-0.315919	0.181	0.307	2.38374949483138e-06	writer	CD33
2.10830374340005e-10	-0.477817	0.252	0.381	2.57908796930129e-06	writer	PMAIP1
2.20125270483907e-10	-0.252938	0.179	0.307	2.69279243382964e-06	writer	PSMD13
2.22360597232524e-10	-0.275071	0.229	0.367	2.72013718594546e-06	writer	TXNL1
2.40054897829868e-10	-0.43016	0.142	0.256	2.93659156515278e-06	writer	BRD7
2.55222703144998e-10	-0.300058	0.14	0.253	3.12213932757276e-06	writer	CSNK2A1
2.78346094045342e-10	-0.345305	0.147	0.262	3.40500776845667e-06	writer	ATF6B
3.13094482255291e-10	-0.319749	0.247	0.386	3.83008480142897e-06	writer	IGBP1
3.20361113173694e-10	-0.362413	0.191	0.316	3.91897749745379e-06	writer	YTHDF2
3.3524782849899e-10	-0.27319	0.282	0.426	4.10108668602814e-06	writer	TRIM38
3.42001586026946e-10	-0.251945	0.208	0.334	4.18370540186763e-06	writer	IGSF6
3.42667375127867e-10	0.699783680953731	0.281	0.193	4.1918499999392e-06	writer	ATP6V0C
3.7589231161991e-10	-0.278231	0.212	0.341	4.59829064804636e-06	writer	ASH1L
3.94545410153084e-10	-0.349062	0.193	0.317	4.82647400240268e-06	writer	NUCB1
4.36965927719315e-10	-0.278599	0.149	0.261	5.34540419379038e-06	writer	NASP
4.37350991003121e-10	-0.262362	0.186	0.308	5.35011467294118e-06	writer	CORO1C
4.47781897679829e-10	-0.432057	0.181	0.303	5.47771595431735e-06	writer	LSM12
4.50342719415548e-10	-0.263616	0.259	0.403	5.5090424866104e-06	writer	CTDNEP1
4.51938168464594e-10	-0.270613	0.371	0.517	5.52855961482738e-06	writer	CYBB
4.64833794941241e-10	-0.255313	0.285	0.429	5.6863118135162e-06	writer	CTSA
4.80301593994777e-10	-0.398754	0.288	0.43	5.87552939933811e-06	writer	YTHDC1
5.31338895492995e-10	-0.294377	0.221	0.353	6.49986870856581e-06	writer	PHF20L1
5.31860519247467e-10	-0.27324	0.582	0.739	6.50624973195427e-06	writer	SRSF3
7.06378121372706e-10	-0.37244	0.145	0.255	8.64112355875232e-06	writer	DECR1
8.09643887702768e-10	-0.322507	0.38	0.542	9.90437367826796e-06	writer	SLC38A2
8.7028280011537e-10	-0.288914	0.212	0.337	1.06461694938113e-05	writer	MAP7D1
9.12375532521468e-10	-0.324852	0.151	0.261	1.11610898893351e-05	writer	COMMD3
1.03764261145955e-09	-0.361556	0.146	0.255	1.26934820659846e-05	writer	SATB1
1.12448591528886e-09	-0.504938	0.154	0.263	1.37558362017286e-05	writer	RBM22
1.12570331416328e-09	-0.253346	0.318	0.459	1.37707286421594e-05	writer	BLVRB
1.1752954077649e-09	-0.286361	0.371	0.522	1.4377388723188e-05	writer	TNFSF13B
1.47181238774883e-09	-0.326378	0.146	0.258	1.80046809393314e-05	writer	EIF4G3
1.56216669620022e-09	-0.285375	0.188	0.308	1.91099851946173e-05	writer	CCNY
1.59494180027144e-09	-0.37232	0.147	0.255	1.95109230427205e-05	writer	ATP6V1A
1.69469745600465e-09	-0.25889	0.202	0.325	2.07312339793049e-05	writer	PUM1
1.92096107949374e-09	-0.35101	0.153	0.262	2.34991168854469e-05	writer	COMMD7
2.09136218294383e-09	-0.600254	0.185	0.296	2.55836335839519e-05	writer	TMEM170B
2.26159492334485e-09	-0.553729	0.167	0.276	2.76660906972776e-05	writer	SSBP4
2.29638432548166e-09	-0.38857	0.239	0.363	2.80916694536172e-05	writer	SURF4
2.35087735559646e-09	-0.274838	0.145	0.252	2.87582826910115e-05	writer	NUTM2B-AS1
2.35819520889821e-09	-0.264315	0.245	0.381	2.88478019904518e-05	writer	PPP1CC
2.63279432653934e-09	-0.448422	0.168	0.277	3.22069729965558e-05	writer	YTHDF3
3.09652572633584e-09	-0.293138	0.151	0.262	3.78797992102663e-05	writer	STAT6
3.4602296801664e-09	-0.430396	0.151	0.255	4.23289896774755e-05	writer	TRIM28
3.59097123462674e-09	-0.390014	0.168	0.279	4.39283511131889e-05	writer	PPP1R10
3.77733692280253e-09	-0.303862	0.158	0.266	4.62081625766433e-05	writer	LILRB4
3.78070488971916e-09	-0.256696	0.789	0.892	4.62493629159345e-05	writer	LGALS1
3.96405447017325e-09	-0.469195	0.16	0.269	4.84922783336294e-05	writer	MLXIP
4.16265588414524e-09	-0.45872	0.15	0.256	5.09217694307487e-05	writer	CORO1B
4.75929974860504e-09	-0.301673	0.155	0.26	5.82205138246855e-05	writer	MRPL11
5.37681707545947e-09	-0.266131	0.437	0.588	6.57746032840957e-05	writer	PGAM1
5.51343205487786e-09	-0.385567	0.226	0.348	6.74458143273209e-05	writer	PLXDC2
5.62881902090852e-09	-0.425852	0.203	0.318	6.88573430827739e-05	writer	ETHE1
5.97652714016029e-09	-0.250428	0.166	0.272	7.31108565055808e-05	writer	UBE2E1
6.9081717838695e-09	-0.321753	0.239	0.366	8.45076654320756e-05	writer	EHBP1L1
7.50167649219823e-09	-0.266376	0.256	0.39	9.17680085290609e-05	writer	RAD23A
7.57515500542379e-09	-0.376237	0.164	0.268	9.26668711813492e-05	writer	CASP8
7.81783586863238e-09	-0.473054	0.175	0.282	9.563558618098e-05	writer	WDFY1
8.51689110891058e-09	-0.258978	0.285	0.417	0.000104187128935303	writer	TAF1D
1.33340178433864e-08	-0.302854	0.168	0.277	0.000163115040278146	writer	SH3BP1
1.50630715782987e-08	-0.368457	0.223	0.339	0.000184266554617328	writer	SNRNP70
1.53079983898995e-08	-0.281021	0.158	0.262	0.00018726274430364	writer	CHMP5
1.60020712656603e-08	-0.264	0.225	0.343	0.000195753337792822	writer	C9ORF72
1.94372352356418e-08	-0.282499	0.158	0.26	0.000237775698637606	writer	SCARB2
2.07838776689056e-08	-0.259559	0.251	0.375	0.000254249175523722	writer	HIPK1
2.29099149335442e-08	-0.288353	0.266	0.388	0.000280256989382047	writer	ARF4
2.33527210607776e-08	-0.261944	0.642	0.762	0.000285673836736492	writer	APLP2
2.43617195979132e-08	-0.3084	0.153	0.254	0.000298016915841272	writer	UPF3A
4.21258306516504e-08	-0.282253	0.167	0.271	0.00051532528636164	writer	VPS51
4.60459397421384e-08	-0.27303	0.257	0.378	0.000563279980865579	writer	SERTAD2
5.90231726420894e-08	-0.325974	0.166	0.268	0.00072203047093068	writer	MRPS6
6.74062491148803e-08	-0.259664	0.21	0.323	0.000824580645422331	writer	LEPROTL1
6.97006264726426e-08	-0.26257	0.361	0.491	0.000852647763639836	writer	CHD2
7.23654932036777e-08	-0.277633	0.191	0.301	0.00088524707836059	writer	PPTC7
7.4298730772275e-08	-0.267724	0.197	0.302	0.00090889637353724	writer	ARFGAP3
9.39131640404507e-08	-0.257754	0.193	0.298	0.00114883973570683	writer	OLA1
1.47526463037255e-07	-0.371072	0.169	0.265	0.00180469122233474	writer	DCTN4
1.76021219933019e-07	-0.257147	0.199	0.302	0.00215326758344062	writer	SIGIRR
1.94431578099011e-07	-0.266489	0.223	0.329	0.00237848149488521	writer	PIK3AP1
2.06819956839722e-07	-0.364085	0.239	0.349	0.00253002853202032	writer	IRF8
2.98650534440975e-07	-0.259497	0.16	0.255	0.00365339198781645	writer	UBE2Z
3.05269422662971e-07	-0.315957	0.193	0.292	0.00373436084743612	writer	UBN1
1.00282706900274e-06	-0.312631	0.206	0.301	0.0122675835351105	writer	RBM33
1.03570968910095e-06	-0.264515	0.273	0.388	0.012669836626772	writer	BAZ2A
1.23660528866072e-06	-0.26604	0.204	0.302	0.0151273924961866	writer	2025-03-01
1.38176666034552e-06	-0.270562	0.185	0.279	0.0169031515560068	writer	RBM47
1.65376828146182e-06	-0.33173	0.199	0.287	0.0202305473871225	writer	ALDH2
3.02265003356171e-06	0.256965931259742	0.162	0.255	0.0369760778605604	writer	MAN1A2
3.30162849554043e-06	-0.293195	0.378	0.504	0.0403888213859461	writer	MAP3K2
4.26594527269379e-06	-0.407915	0.19	0.272	0.0521853085208631	writer	CLEC11A
7.93250759880336e-06	0.596379522590027	0.261	0.199	0.0970383654561615	writer	NME2
8.74179920116387e-06	-0.331454	0.457	0.526	0.106938429627838	writer	VCAN
8.7698260541532e-06	-0.372292	0.181	0.261	0.107281282120456	writer	SOAT1
1.06138114884742e-05	-0.305079	0.339	0.438	0.129838755938504	writer	DUSP6
1.19366103323839e-05	0.353197517513482	0.956	0.987	0.146020554196052	writer	FTH1
1.38009233427217e-05	0.316494192970957	0.169	0.26	0.168826695251514	writer	MED4
1.44617883262102e-05	-0.302938	0.223	0.309	0.176911056594529	writer	OTUD1
7.21256924345176e-05	0.512871693990347	0.53	0.518	0.882313595551454	writer	RPS17
0.000173479152202751	-0.28668	0.252	0.331	1	writer	RHOB
0.000284766072802404	0.771030942870967	0.339	0.31	1	writer	ALDOA
0.000350329313104756	0.556410135139195	0.347	0.303	1	writer	RNASEK
0.000436687399094326	0.502692570825893	0.486	0.476	1	writer	IFNGR2
0.000500790439196187	0.533161755098217	0.387	0.359	1	writer	GABARAP
0.000844337384049008	0.287619349218072	0.263	0.363	1	writer	BIN2
0.00118605638713143	0.277909853438039	0.194	0.265	1	writer	TIMM17A
0.00134214654036611	0.481464664088073	0.772	0.829	1	writer	RPL31
0.00194853504527199	0.43347521665258	0.569	0.592	1	writer	RPL17
0.00237042568127644	0.251480218435139	0.23	0.308	1	writer	SZRD1
0.00470839910170389	0.341229097280479	0.647	0.698	1	writer	UQCR11
0.00471663848764069	0.504544322041497	0.691	0.682	1	writer	S100A8
0.00559640452967169	0.256746522567406	0.23	0.3	1	writer	RBCK1
0.00723094717477406	0.265028473056782	0.202	0.265	1	writer	SBNO1
0.00740667206181794	0.269346618605145	0.228	0.296	1	writer	SNRPA1
0.0089153990110681	0.4813865596095	0.453	0.458	1	writer	NINJ1
0	1.24107207301318	0.837	0.582	0	reader	HNRNPH1
0	0.990828288374731	0.872	0.677	0	reader	HNRNPC
0	0.98114791486025	0.947	0.77	0	reader	HNRNPA2B1
5.72789220843041e-156	-0.578	0.906	0.929	7.00693053857292e-152	reader	TYROBP
1.92631959318883e-142	-0.562464	0.992	0.993	2.35646675834789e-138	reader	FTL
4.60038074331752e-135	-0.805235	0.7	0.791	5.62764576330032e-131	reader	S100A11
9.91881068995694e-118	0.582222098232831	0.861	0.742	1.21336811170243e-113	reader	HNRNPU
2.21300150431823e-104	-0.474998	0.919	0.947	2.70716474023249e-100	reader	S100A6
2.03611667050257e-101	0.575042148380119	0.63	0.429	2.49078152302579e-97	reader	LUC7L3
2.83100769880439e-98	0.830515252413844	0.532	0.353	3.46317171794741e-94	reader	RBMX
3.94055699290704e-96	0.63012986745282	0.658	0.478	4.82048336942318e-92	reader	PNN
1.7172139099509e-95	0.542730008171386	0.809	0.67	2.10066777604293e-91	reader	SFPQ
1.69278646243248e-91	-0.419202	0.938	0.939	2.07078567949365e-87	reader	SH3BGRL3
6.60868362015115e-90	-0.570697	0.776	0.832	8.0844026725309e-86	reader	FCER1G
1.80128632937135e-87	-0.476852	0.989	0.98	2.20351356671997e-83	reader	FTH1
7.43360321101604e-87	0.921633612567864	0.51	0.337	9.09352680803592e-83	reader	YTHDC1
3.74711732611024e-85	-0.526117	0.783	0.834	4.58384862503066e-81	reader	PSAP
6.65444132065406e-82	0.440623201295819	0.803	0.671	8.14037806755612e-78	reader	HNRNPA3
5.71812089790336e-81	0.543650725036325	0.618	0.435	6.99497729440519e-77	reader	NKTR
2.28648218220986e-78	0.48759915752631	0.864	0.743	2.79705365349732e-74	reader	CCNL1
4.81321733821847e-77	0.464191389974266	0.865	0.784	5.88800876984265e-73	reader	HSP90AA1
7.05286898472833e-77	0.499292459047455	0.71	0.553	8.62777462901817e-73	reader	DDX17
8.31113618650284e-75	-1.39994	0.247	0.373	1.01670128969489e-70	reader	ALDOA
1.35771208335802e-74	0.513931991544425	0.728	0.574	1.66088919157186e-70	reader	BCLAF1
3.21569250804113e-74	0.468264787236325	0.806	0.72	3.93375664508672e-70	reader	NPM1
1.37236722803515e-73	0.503164371913469	0.757	0.608	1.6788168300554e-69	reader	TRA2B
3.04937008475175e-70	-1.18644	0.299	0.42	3.73029442467682e-66	reader	GABARAP
1.15829034478033e-69	-1.10873	0.134	0.26	1.41693657876978e-65	reader	ATP6V0C
2.3827038733748e-68	0.903406762986792	0.444	0.294	2.91476164829939e-64	reader	SOX4
5.43742264622004e-67	0.506384951022832	0.604	0.437	6.65159912312097e-63	reader	MDM4
3.67581477006507e-66	-1.13021	0.14	0.262	4.4966242082206e-62	reader	NME2
7.15418860395799e-66	-0.321381	0.98	0.984	8.75171891922181e-62	reader	TMSB10
9.99528417359378e-66	0.316565593845311	0.94	0.882	1.22272311295573e-61	reader	DDX5
1.16867554086726e-64	0.362471194768935	0.893	0.811	1.42964078914292e-60	reader	JUND
1.48214818622078e-63	0.858612051431198	0.294	0.163	1.81311187620387e-59	reader	BCL11A
3.408768929784e-63	0.420261755898279	0.733	0.609	4.16994703180477e-59	reader	SET
1.88211200510431e-62	0.771238591199745	0.251	0.129	2.3023876158441e-58	reader	STMN1
1.83914577486545e-61	0.707729072681173	0.266	0.143	2.2498270263929e-57	reader	ITM2C
3.52019808544845e-60	-0.646379	0.677	0.721	4.30625831792909e-56	reader	ARPC1B
6.35864876124439e-59	-0.651837	0.443	0.563	7.77853502963027e-55	reader	FCN1
8.79956248436278e-59	0.39366839479739	0.779	0.646	1.0764504787121e-54	reader	PNISR
3.3161570919633e-58	0.416751260927537	0.757	0.628	4.0566549705987e-54	reader	FUS
2.25934544750999e-57	0.729805550280908	0.301	0.174	2.76385728593897e-53	reader	ARMCX3
2.68442706249307e-57	0.419821216713267	0.706	0.552	3.28385962554777e-53	reader	ZNF207
3.35913501079e-57	0.505370931287189	0.477	0.322	4.1092298586994e-53	reader	PCM1
3.88852802880948e-57	-1.19312	0.376	0.475	4.75683633764264e-53	reader	CRIP1
1.5048030472782e-56	0.36598436209357	0.832	0.745	1.84082556773543e-52	reader	GNAS
5.70428453300078e-56	-0.650208	0.63	0.733	6.97805126921986e-52	reader	S100A8
9.18336603897951e-56	-0.503389	0.785	0.804	1.12340116754836e-51	reader	LST1
1.53837317373615e-55	-0.313802	0.944	0.943	1.88189190343143e-51	reader	SERF2
1.76258955058373e-55	-0.504923	0.789	0.797	2.15617579722907e-51	reader	AIF1
1.93204168547902e-55	0.789013440675656	0.31	0.185	2.36346659384649e-51	reader	CDK6
2.34532454023725e-55	0.408500806139141	0.673	0.528	2.86903551007222e-51	reader	SRSF11
7.92958128911876e-55	0.462407526754675	0.593	0.45	9.70025679097897e-51	reader	CCDC88A
1.87680633196352e-54	0.636180169162166	0.42	0.282	2.29589718589098e-50	reader	MACF1
2.78840702543486e-54	0.457811880824519	0.611	0.465	3.41105831421446e-50	reader	SRSF10
3.39565119024316e-54	0.40110250069018	0.638	0.48	4.15390010102446e-50	reader	RSRP1
7.21990546741877e-54	-0.30883	0.928	0.926	8.83211035829338e-50	reader	OAZ1
8.79780811537297e-54	0.535416679100976	0.513	0.364	1.07623586675358e-49	reader	NUFIP2
4.79809115919334e-53	0.427992815280227	0.749	0.656	5.86950491504121e-49	reader	HSP90AB1
5.09689136510593e-53	0.343152236675309	0.786	0.687	6.23502720693408e-49	reader	NAP1L1
8.26388264170225e-52	0.751794587192828	0.256	0.146	1.01092076355944e-47	reader	HIST1H1D
9.1423005781669e-52	0.770265942578645	0.271	0.155	1.11837762972716e-47	reader	RUNX2
1.14611623543645e-51	-0.310092	0.925	0.94	1.40204399080941e-47	reader	S100A4
1.15305614537316e-51	0.366791468221021	0.713	0.568	1.41053358263498e-47	reader	EIF4A2
2.38600420183783e-51	0.369437914549944	0.652	0.506	2.91879894010822e-47	reader	RBM25
2.50747361106535e-51	-0.86171	0.19	0.304	3.06739246841624e-47	reader	C5AR1
3.47305380286155e-51	0.454591942088679	0.519	0.371	4.24858671704054e-47	reader	PRPF4B
4.58948809182206e-51	0.56238916216532	0.409	0.271	5.61432078272593e-47	reader	ZNF326
5.53317950934812e-51	0.374919660929229	0.74	0.622	6.76873849378555e-47	reader	HMGN1
5.92078498096397e-51	0.651099116544826	0.287	0.171	7.24289626721322e-47	reader	PLD4
4.87081487218941e-50	0.631485737055632	0.465	0.329	5.95846783314931e-46	reader	PPP1R14B
1.67885066753314e-49	0.407883333084965	0.504	0.357	2.05373802159329e-45	reader	CLINT1
2.52769000206805e-49	0.364547266828981	0.608	0.478	3.09212317952985e-45	reader	LDHB
7.43744999495693e-49	0.331518993984885	0.789	0.672	9.09823257883081e-45	reader	SRSF3
9.10332656530263e-49	0.596353588948115	0.252	0.141	1.11360993873347e-44	reader	FLT3
3.22419121209876e-48	0.569975180854806	0.31	0.189	3.94415310976041e-44	reader	SATB1
5.30243497839064e-48	0.487360960577716	0.514	0.376	6.48646870906526e-44	reader	MED13L
6.75578828492697e-48	0.57008007980061	0.43	0.3	8.26435580895116e-44	reader	NUCKS1
7.5683916139728e-48	0.494874543158347	0.412	0.277	9.25841346137293e-44	reader	OGT
9.58352435680493e-48	0.581773178591895	0.337	0.214	1.17235253456795e-43	reader	CPSF6
2.35711661117842e-47	-0.602253	0.324	0.439	2.88346075045457e-43	reader	BCL2A1
2.54042415613575e-47	0.554746877925081	0.352	0.226	3.10770087020087e-43	reader	GLS
3.55576423362177e-47	0.50046967385463	0.509	0.378	4.34976638698951e-43	reader	ANKRD28
4.07265182829963e-47	0.424800209262015	0.491	0.357	4.98207498155893e-43	reader	APEX1
8.72177278279149e-47	0.345596431722859	0.886	0.82	1.06693446451888e-42	reader	HMGB1
3.72468196329323e-46	0.424903414888635	0.709	0.586	4.55640344569661e-42	reader	DDX3X
5.42606699000404e-46	0.379042813251313	0.699	0.573	6.63770774887194e-42	reader	JMJD1C
5.4292205140848e-46	0.517844455529934	0.413	0.28	6.64156545487994e-42	reader	AKAP9
5.72836049418789e-46	0.367492107751848	0.652	0.516	7.00750339254005e-42	reader	SCAF11
6.27505076844824e-46	0.260907932996341	0.99	0.97	7.67626960504273e-42	reader	MALAT1
6.72126201383521e-46	0.333151220438192	0.706	0.577	8.22211982152461e-42	reader	EIF4B
7.45906511507507e-46	0.433913306616422	0.555	0.416	9.12467435527134e-42	reader	CLK1
7.97754540717129e-46	-0.404188	0.812	0.838	9.75893129659263e-42	reader	TSPO
7.97912617836323e-46	0.499945542118409	0.368	0.242	9.76086505399173e-42	reader	TOP2B
8.35819898849656e-46	0.424706693515845	0.545	0.409	1.02245848226278e-41	reader	MIS18BP1
1.38555118730134e-45	0.398029398843958	0.49	0.349	1.69494476742572e-41	reader	SLC25A36
1.66501114695519e-45	0.523224989912069	0.388	0.257	2.03680813607029e-41	reader	KLHL24
2.09765550383888e-45	0.361586430688728	0.608	0.459	2.5660619778461e-41	reader	SLC38A2
2.35610098356378e-45	-0.470765	0.718	0.732	2.88221833319357e-41	reader	NPC2
4.81238611196637e-45	0.366045691153277	0.646	0.512	5.88699193076846e-41	reader	HNRNPD
5.3532771698088e-45	-0.269496	0.937	0.929	6.5486639618271e-41	reader	HLA-C
5.51533176777863e-45	0.496207771397682	0.411	0.281	6.7469053515236e-41	reader	ARID1B
5.8878925956647e-45	0.417296146155768	0.576	0.439	7.20265901227662e-41	reader	PRPF40A
8.24307589683946e-45	0.506651128603909	0.394	0.268	1.00837547446037e-40	reader	SMARCA2
1.07713243035038e-44	0.444834928133697	0.362	0.235	1.31765610204762e-40	reader	SUZ12
1.15443974900603e-44	0.477944952625225	0.455	0.323	1.41222614495907e-40	reader	WDFY2
1.32516936044991e-44	-0.402246	0.824	0.827	1.62107967863837e-40	reader	CTSS
2.34019037567504e-44	0.304270096823823	0.855	0.763	2.86275488656328e-40	reader	RBM39
4.76613191792744e-44	0.529410421375715	0.36	0.236	5.83040917520064e-40	reader	GABPB1-AS1
1.05519217103772e-43	0.483095636077412	0.549	0.419	1.29081658283044e-39	reader	CHD2
1.28877578864539e-43	0.620697189178602	0.435	0.313	1.57655942224991e-39	reader	PMAIP1
1.98644305190023e-43	0.588363056316019	0.342	0.227	2.43001578538956e-39	reader	MAT2A
2.44242016980197e-43	0.468923844462833	0.379	0.252	2.98781259371875e-39	reader	SETD2
4.13847011423984e-43	0.525733272750374	0.349	0.232	5.0625904907496e-39	reader	RNASEH2B
6.02908177068702e-43	0.387484374664781	0.588	0.45	7.37537573008143e-39	reader	EWSR1
9.08348304232678e-43	0.303727962334458	0.752	0.637	1.11118248056783e-38	reader	HSPA5
1.20382327380797e-42	0.379256834606572	0.502	0.365	1.47263701084929e-38	reader	BOD1L1
1.396099643996e-42	0.40341482156507	0.484	0.356	1.7078486945003e-38	reader	PEBP1
1.82195411623653e-42	0.384555057381373	0.552	0.416	2.22879647039215e-38	reader	PHIP
1.82749148836257e-42	0.755128033487359	0.251	0.15	2.23557033771394e-38	reader	IGF2BP2
4.10124810791407e-42	-0.732831	0.445	0.545	5.01705681041129e-38	reader	S100A12
6.39838095804605e-42	0.41806420286584	0.575	0.44	7.82713942597773e-38	reader	SREK1
7.43926404979454e-42	0.438529562583462	0.529	0.392	9.10045171211366e-38	reader	CELF1
8.39125546653371e-42	0.274618108607565	0.853	0.781	1.02650228122107e-37	reader	H2AFY
9.43102768496722e-42	0.65264482291948	0.291	0.184	1.15369761670204e-37	reader	PRKDC
1.28986989777151e-41	0.326945242900963	0.651	0.524	1.57789784594389e-37	reader	EIF3A
2.02347734762947e-41	0.302708533406294	0.876	0.83	2.47531983935513e-37	reader	HNRNPA1
6.38742930833418e-41	0.368057397704308	0.522	0.387	7.8137422728852e-37	reader	AMD1
2.52920402876811e-40	0.474954204390662	0.317	0.204	3.09397528839203e-36	reader	KRR1
3.08546317358691e-40	0.465604897122297	0.415	0.291	3.77444710024886e-36	reader	GOLGA4
4.09717968028504e-40	0.261836164443676	0.708	0.58	5.01207990289269e-36	reader	SF3B1
6.13226767724474e-40	-0.396378	0.68	0.765	7.50160304957349e-36	reader	S100A9
7.01931163625329e-40	0.444533445145748	0.517	0.392	8.58672392462864e-36	reader	TRA2A
9.46354014251671e-40	0.418494974932618	0.42	0.296	1.15767486563407e-35	reader	BPTF
1.00490665755673e-39	0.260030002495604	0.902	0.877	1.22930231418915e-35	reader	RPSA
1.21582783761643e-39	0.410187379357994	0.408	0.288	1.48732219375617e-35	reader	HSPD1
2.08760229538196e-39	0.485449746934123	0.382	0.264	2.55376388794075e-35	reader	ARID4A
2.35773402370477e-39	-0.264241	0.92	0.924	2.88421603119805e-35	reader	PFN1
2.74435248207636e-39	-0.308868	0.928	0.933	3.35716639132401e-35	reader	MYL6
8.43587991454652e-39	-0.796688	0.257	0.352	1.03196118994648e-34	reader	RNASEK
1.76053646178715e-38	0.454586684828398	0.345	0.232	2.15366425370422e-34	reader	CITED4
1.82343832794803e-38	-0.65925	0.572	0.63	2.23061210657882e-34	reader	CEBPD
2.39738683340037e-38	0.471566613022317	0.436	0.312	2.93272331329868e-34	reader	ZMYM2
2.96095268587756e-38	0.353962627697164	0.424	0.298	3.62213342063401e-34	reader	ZRANB2
3.3653281390462e-38	0.450668499040493	0.266	0.164	4.11680591249522e-34	reader	NOP58
4.8352754641977e-38	0.395397846243099	0.383	0.263	5.91499247535305e-34	reader	BAZ2B
5.18820529387371e-38	0.413208266312052	0.487	0.362	6.34673153599571e-34	reader	GTF2I
5.21657067569817e-38	0.296642095203149	0.687	0.573	6.38143090758158e-34	reader	PRRC2C
5.73777776371324e-38	-1.03772	0.187	0.28	7.01902353835041e-34	reader	HMOX1
5.98397084958549e-38	0.480269500703403	0.363	0.249	7.32019154029793e-34	reader	TBL1XR1
8.35670679794121e-38	-0.3419	0.836	0.849	1.02227594259215e-33	reader	COTL1
1.12560279837813e-37	0.276543843440892	0.94	0.929	1.37694990325597e-33	reader	ACTG1
2.29543017373165e-37	0.418465271087068	0.43	0.308	2.80799973152593e-33	reader	CHD9
2.55210337660676e-37	0.372731984794148	0.483	0.361	3.12198806060305e-33	reader	U2SURP
2.8011027270912e-37	0.311808727780046	0.763	0.652	3.42658896605067e-33	reader	SF1
3.05019542830215e-37	0.303950118376945	0.744	0.634	3.73130406744202e-33	reader	HSP90B1
3.27647673927182e-37	0.416068976018646	0.312	0.204	4.00811399515121e-33	reader	PAN3
3.80980565880154e-37	0.358453157233351	0.477	0.352	4.66053526241192e-33	reader	SYNCRIP
4.71885605207485e-37	-0.413764	0.714	0.731	5.77257660850317e-33	reader	SPI1
5.56700902960733e-37	0.406834956937584	0.496	0.374	6.81012214591865e-33	reader	NIPBL
6.67130722204494e-37	0.479222741185323	0.43	0.313	8.16101012472758e-33	reader	TTC3
8.17422010413846e-37	0.402483821704008	0.454	0.33	9.99952345339258e-33	reader	CREBRF
8.18676406706379e-37	0.400222363436197	0.645	0.536	1.00148684832391e-32	reader	NCL
1.14180200375525e-36	0.401856271341986	0.325	0.215	1.39676639119379e-32	reader	RBBP7
1.16169712875826e-36	0.477489706624784	0.286	0.184	1.42110409760998e-32	reader	CNTRL
1.36775410136762e-36	0.417332389268033	0.413	0.294	1.67317359220301e-32	reader	HIST1H1C
1.8692036349901e-36	-0.470553	0.632	0.677	2.28659680668339e-32	reader	CD68
2.34473920656156e-36	0.469319903981372	0.29	0.188	2.86831947138675e-32	reader	XPO1
2.69865940609661e-36	0.578773825992264	0.257	0.159	3.30127005147799e-32	reader	ARID2
2.8423961012309e-36	0.399526016017462	0.527	0.399	3.47710315063576e-32	reader	KMT2C
3.55812212360324e-36	0.37117468904796	0.475	0.351	4.35265079380384e-32	reader	TM9SF3
5.29294783284572e-36	0.300834255655516	0.672	0.552	6.47486308392017e-32	reader	SRSF2
6.29363295194094e-36	0.559807184419237	0.275	0.176	7.69900119010935e-32	reader	SMC4
6.70126257494859e-36	0.4057454994618	0.335	0.224	8.19765450793462e-32	reader	FUBP1
9.42762770384057e-36	0.351535869742445	0.436	0.313	1.15328169701082e-31	reader	RBM5
9.80434710517065e-36	0.740389579497983	0.321	0.221	1.19936578137552e-31	reader	YTHDF3
1.25478836904362e-35	0.347095815931403	0.365	0.251	1.53498261185106e-31	reader	PPHLN1
1.57894490106364e-35	0.359155461628916	0.479	0.361	1.93152329747115e-31	reader	HNRNPR
2.02753904224012e-35	0.478864047837462	0.412	0.297	2.48028851037234e-31	reader	GOLGB1
2.22325344321516e-35	0.445775162577192	0.375	0.261	2.7197059370851e-31	reader	KANSL1
3.12432252461749e-35	0.381640330183155	0.499	0.379	3.82198374436458e-31	reader	DDX6
4.25660696336398e-35	-0.489785	0.639	0.672	5.20710729828315e-31	reader	TYMP
4.30461478250591e-35	-0.411653	0.438	0.538	5.26583526343948e-31	reader	CLEC7A
4.9841726540805e-35	0.456751387410075	0.295	0.192	6.09713840773667e-31	reader	HDAC2
5.9195714719139e-35	0.336011137434588	0.47	0.35	7.24141178159227e-31	reader	TAF1D
7.19293445043191e-35	0.322530120759307	0.467	0.342	8.79911671321336e-31	reader	GNAQ
8.61616459787878e-35	0.620322766192171	0.293	0.194	1.05401541525851e-30	reader	ELAVL1
1.04518937020557e-34	0.421855129568621	0.338	0.23	1.27858015657248e-30	reader	POLR2B
1.12843940377568e-34	0.397866788213467	0.404	0.288	1.38041992263879e-30	reader	PCF11
1.16068208459754e-34	-0.881858	0.312	0.393	1.41986239408817e-30	reader	MT2A
1.25215662872763e-34	0.301945260797737	0.469	0.346	1.53176320392251e-30	reader	RAD21
1.81920077642736e-34	0.501679897976588	0.318	0.213	2.22542830980359e-30	reader	CENPC
2.44948911087737e-34	-0.375042	0.51	0.59	2.99646002933629e-30	reader	LGALS3
6.52793385318917e-34	0.328146751921369	0.52	0.394	7.98562148260631e-30	reader	CYLD
6.71170406287488e-34	0.366561448613505	0.481	0.361	8.21042758011484e-30	reader	EIF1AX
6.87108677733847e-34	0.426822772362114	0.313	0.208	8.40540045471815e-30	reader	ZNF451
7.72168950313106e-34	0.407144135216041	0.479	0.358	9.44594276918022e-30	reader	TRIM38
8.15857027164957e-34	0.430957616632715	0.347	0.243	9.98037901330892e-30	reader	NUCB2
1.17226273343919e-33	0.44199800258022	0.271	0.175	1.43402900181617e-29	reader	IMPDH2
1.37959520555022e-33	0.28488630669405	0.728	0.62	1.68765881494958e-29	reader	IRF2BP2
1.49617556338696e-33	-0.672948	0.37	0.443	1.83027156669127e-29	reader	CARD16
1.70417216415047e-33	0.313889505033711	0.546	0.421	2.08471380840527e-29	reader	PABPN1
1.74962231220887e-33	-0.654584	0.291	0.377	2.14031297452511e-29	reader	SLC7A7
1.82842586449121e-33	0.571337019655284	0.288	0.19	2.2367133600321e-29	reader	ZNF791
2.92472139371697e-33	0.410411518374415	0.63	0.522	3.57781168093397e-29	reader	RAB11FIP1
4.28514222561079e-33	0.324564218191151	0.335	0.228	5.24201448458968e-29	reader	CCT2
4.77324012934161e-33	0.387279309335868	0.411	0.293	5.8391046502236e-29	reader	RICTOR
5.59972039595731e-33	0.492432618856002	0.259	0.164	6.85013796037457e-29	reader	RIF1
5.86962695348402e-33	0.427086905451332	0.343	0.237	7.180314652197e-29	reader	RNF19A
5.91002811707155e-33	-0.743726	0.572	0.604	7.22973739561363e-29	reader	IFITM2
7.11471888850583e-33	0.346726941496502	0.503	0.388	8.70343561630918e-29	reader	ILF3
9.40020141425642e-33	0.390459838084323	0.514	0.394	1.14992663900599e-28	reader	ARID4B
9.49730903093759e-33	0.394211338848068	0.461	0.353	1.1618058137546e-28	reader	C1QBP
1.19850937446873e-32	0.454002463227636	0.281	0.183	1.4661365177876e-28	reader	USP14
1.29436316490833e-32	0.267951381975475	0.678	0.559	1.58339445963236e-28	reader	CELF2
2.0611667385471e-32	0.326931037665991	0.638	0.517	2.52142527126467e-28	reader	CD164
2.14088523784342e-32	0.409201566696876	0.314	0.213	2.61894491145386e-28	reader	HERC1
2.65192166181065e-32	0.396469745251955	0.301	0.201	3.24409576889296e-28	reader	PPIP5K2
2.69035383859584e-32	0.484469995754446	0.345	0.241	3.29110985075429e-28	reader	TOR1AIP2
2.7942873239879e-32	0.392963715263769	0.389	0.279	3.4182516834344e-28	reader	SEC63
2.87138301759948e-32	0.353045896421034	0.584	0.467	3.51256284542945e-28	reader	RSRC2
2.9638993580322e-32	-0.450311	0.685	0.704	3.6257380846808e-28	reader	UQCR11
3.30957485007966e-32	0.382950440852933	0.399	0.286	4.04860291410245e-28	reader	MEF2D
4.06469204875549e-32	0.417589390809266	0.312	0.212	4.97233778324259e-28	reader	RCC2
4.08719618197049e-32	0.334471407430122	0.558	0.439	4.9998670894045e-28	reader	KTN1
4.50677452782328e-32	0.292952992015061	0.537	0.417	5.51313727988622e-28	reader	GPBP1
6.41361338138784e-32	0.393700200092587	0.371	0.266	7.84577324945174e-28	reader	PUM1
6.67184537212699e-32	0.462677509155123	0.344	0.24	8.16166844372295e-28	reader	ZNF644
6.93312566895823e-32	0.441286427717125	0.254	0.161	8.48129263083661e-28	reader	PDS5B
9.11666212658322e-32	0.333755924524917	0.492	0.374	1.11524127794493e-27	reader	FXR1
1.28320484405811e-31	0.282718520852492	0.423	0.308	1.56974448573629e-27	reader	ATRX
1.71865352400232e-31	0.394063737216341	0.38	0.271	2.10242885591204e-27	reader	GCC2
1.77425323216025e-31	0.437528537376086	0.277	0.184	2.17044397890163e-27	reader	PSIP1
2.41596460130285e-31	0.508540235822941	0.272	0.181	2.95544949677378e-27	reader	CCNT2
2.84188268887646e-31	0.416648685243065	0.388	0.28	3.47647509330257e-27	reader	ASH1L
3.60721003936996e-31	0.304966077059998	0.501	0.388	4.41270004116127e-27	reader	CCT8
3.68590186928786e-31	0.284428427414086	0.586	0.465	4.50896375669984e-27	reader	HNRNPH3
4.17073854867243e-31	0.430376319178483	0.396	0.291	5.10206446659098e-27	reader	IFRD1
4.18412104867165e-31	0.347749040164082	0.422	0.307	5.11843527884003e-27	reader	ZNF292
4.27752796944363e-31	0.435936176816373	0.384	0.28	5.23269996502039e-27	reader	SFT2D2
4.58525540100879e-31	0.370136362708417	0.493	0.379	5.60914293205405e-27	reader	SMG1
4.63850906569756e-31	0.284855027759531	0.577	0.463	5.67428814006783e-27	reader	SNHG8
4.77383614320161e-31	-0.39173	0.655	0.72	5.83983375397853e-27	reader	CFD
6.74861974950359e-31	0.412980023083503	0.401	0.291	8.25558653956774e-27	reader	FAM91A1
7.19295509267307e-31	0.497067686761467	0.302	0.208	8.79914196486697e-27	reader	NASP
7.58902874723885e-31	0.285861360777934	0.602	0.485	9.28365886649728e-27	reader	YWHAE
8.51010542773064e-31	0.445187315630449	0.258	0.168	1.04104119697429e-26	reader	ZBTB11
9.20100993541135e-31	0.551258053437592	0.272	0.181	1.12555954539887e-26	reader	CLN8
9.2315552798174e-31	0.64249750896195	0.345	0.248	1.12929615738006e-26	reader	RBM33
1.15821636637687e-30	0.302271516910445	0.692	0.602	1.41684608098883e-26	reader	ANP32B
1.19209096949088e-30	0.681463224037846	0.315	0.221	1.4582848829782e-26	reader	CLEC11A
1.27029026894971e-30	0.36681538046229	0.417	0.305	1.55394608600618e-26	reader	ZFC3H1
2.69188609848582e-30	0.38002857820904	0.501	0.39	3.2929842642777e-26	reader	MEF2C
2.79768491031072e-30	0.317604255510006	0.337	0.234	3.4224079507831e-26	reader	THOC2
3.49547223262225e-30	0.295497674207959	0.629	0.514	4.2760111821668e-26	reader	HNRNPM
5.11010282049655e-30	0.397076356003396	0.381	0.276	6.25118878031343e-26	reader	CEP350
5.28809759894721e-30	0.29030898408934	0.654	0.538	6.46892979279212e-26	reader	KMT2E
5.9192612873619e-30	0.401596538268345	0.671	0.582	7.24103233282981e-26	reader	H1FX
6.12916255831997e-30	0.25522596504604	0.539	0.42	7.49780455759282e-26	reader	NONO
6.54357855402762e-30	0.445429152924434	0.278	0.187	8.00475964514199e-26	reader	PTGER4
6.59300302905056e-30	-0.344051	0.756	0.766	8.06522060543755e-26	reader	COX6B1
6.70979330881233e-30	0.337783052544459	0.37	0.267	8.20809015467013e-26	reader	CAPRIN1
6.78325768495492e-30	0.351005098046437	0.462	0.349	8.29795912600535e-26	reader	STT3B
1.02089153954292e-29	-0.531533	0.528	0.577	1.24885662032285e-25	reader	C1ORF162
1.08201705296012e-29	-0.735153	0.232	0.311	1.32363146088611e-25	reader	LILRB2
2.13774095455742e-29	0.31708510340246	0.421	0.308	2.61509850971009e-25	reader	PHF3
2.46884877638756e-29	0.384891193234285	0.399	0.291	3.02014270815491e-25	reader	TMF1
2.62056356323986e-29	0.327299527259365	0.735	0.632	3.20573540691132e-25	reader	MBNL1
3.27895811857981e-29	0.439589030412399	0.341	0.24	4.01114946645868e-25	reader	NECAP1
3.51558432149348e-29	-0.345932	0.888	0.883	4.30061430048298e-25	reader	CST3
3.89142685665762e-29	0.378841268288736	0.529	0.416	4.76038247374927e-25	reader	CHD1
5.04694246792902e-29	0.338347570480767	0.442	0.332	6.17392472101757e-25	reader	FNBP4
5.74057190200999e-29	-0.493732	0.442	0.511	7.02244160772883e-25	reader	IFNGR2
6.51470516565923e-29	0.391775666209293	0.288	0.194	7.96943882915093e-25	reader	PARP8
6.82874497886182e-29	0.346607241626022	0.315	0.218	8.35360373264167e-25	reader	SUGP2
7.56621198022334e-29	0.412393737568109	0.282	0.19	9.25574711540721e-25	reader	TTC14
7.83255649673257e-29	0.341512211077117	0.42	0.311	9.58156636245295e-25	reader	PSMA3-AS1
8.20194844651107e-29	0.389100529691775	0.303	0.208	1.0033443534617e-24	reader	COMMD3
9.45236940196959e-29	-0.752972	0.431	0.487	1.15630834894294e-24	reader	LY6E
1.19649986316198e-28	0.374433557169906	0.317	0.221	1.46367828260605e-24	reader	IREB2
1.21887824335528e-28	-0.506037	0.459	0.52	1.49105375509651e-24	reader	FGR
1.34679899919274e-28	-0.422846	0.418	0.495	1.64753921571248e-24	reader	NINJ1
1.50008095449397e-28	0.364330156592977	0.512	0.402	1.83504903163247e-24	reader	DYNC1H1
1.72155645404561e-28	0.445486907148714	0.321	0.225	2.105980010234e-24	reader	PPP1R10
1.83921699945561e-28	-0.789929	0.267	0.34	2.24991415543404e-24	reader	ODF3B
1.93448585117713e-28	0.478329957246033	0.323	0.227	2.36645654174499e-24	reader	GNPTAB
1.93985471803799e-28	0.36307638287492	0.326	0.229	2.37302427657588e-24	reader	SMC3
1.95614340291837e-28	0.343590193480234	0.421	0.312	2.39295022479005e-24	reader	KDM2A
2.30299466546765e-28	0.312213495901286	0.463	0.347	2.81725337426657e-24	reader	PRPF38B
2.92962673138258e-28	0.336712126016713	0.286	0.192	3.58381238050031e-24	reader	TARDBP
2.95800444926448e-28	0.350446802562109	0.333	0.235	3.61852684278524e-24	reader	SMARCC1
3.28598655557824e-28	0.302879931547041	0.421	0.316	4.01974735343886e-24	reader	EIF2A
3.62572547107343e-28	0.533380849747097	0.258	0.171	4.43534996876413e-24	reader	DDHD1
4.15439191081968e-28	0.332752198622898	0.387	0.283	5.08206762450571e-24	reader	APPL1
4.22461838916067e-28	0.37396742125264	0.297	0.203	5.16797567546025e-24	reader	BDP1
4.40082029035211e-28	0.360681495515765	0.452	0.341	5.38352346118773e-24	reader	ANKRD10
4.93512186221149e-28	0.36476288481914	0.296	0.203	6.03713457404331e-24	reader	TRIM28
7.1778255607258e-28	0.3383335253945	0.297	0.205	8.78063400843587e-24	reader	GALNT1
1.06104622284675e-27	-0.699342	0.269	0.342	1.29797784440843e-23	reader	PILRA
1.1491499222977e-27	0.327733242082578	0.428	0.324	1.40575509994678e-23	reader	SEC31A
1.3014107907072e-27	0.330302738224332	0.428	0.326	1.59201582027212e-23	reader	MAZ
1.30891083128381e-27	0.315994210597145	0.361	0.259	1.60119061990948e-23	reader	SERINC3
2.01316891034797e-27	0.336291896984425	0.35	0.25	2.46270952802867e-23	reader	PSMC6
2.52518728085919e-27	0.401000676667992	0.289	0.197	3.08906160067505e-23	reader	CCAR1
2.72795002523792e-27	0.313080439823383	0.614	0.504	3.33710126587355e-23	reader	GGNBP2
2.93825952044151e-27	0.417159272122414	0.378	0.285	3.5943728713561e-23	reader	RANBP1
3.34502251452428e-27	0.507423078891536	0.266	0.181	4.09196604201756e-23	reader	MIR181A1HG
3.68944178675517e-27	0.380246102725121	0.303	0.21	4.51329413773759e-23	reader	DNM1L
3.70958733564582e-27	-0.255847	0.847	0.841	4.53793818769553e-23	reader	EMP3
4.14644662045631e-27	0.410524949779448	0.41	0.307	5.0723481508042e-23	reader	LCOR
5.14139073674575e-27	0.343650740723177	0.334	0.237	6.28946328826108e-23	reader	RBM4
6.89891192361243e-27	0.446944656510514	0.295	0.205	8.43943895615508e-23	reader	UBA6
7.04233311254343e-27	0.318944634645623	0.457	0.353	8.61488609657438e-23	reader	RUNX1
7.6933669278354e-27	0.354822747392116	0.306	0.213	9.41129576282104e-23	reader	PDS5A
9.03122049666954e-27	0.483521462733974	0.288	0.2	1.10478920335759e-22	reader	KMT2A
1.00667172196115e-26	0.515309498101547	0.356	0.263	1.23146151747508e-22	reader	YTHDF2
1.11505015116923e-26	-0.353892	0.719	0.743	1.36404084992531e-22	reader	ITGB2
1.20691668685967e-26	-0.479859	0.548	0.593	1.47642118303544e-22	reader	NCF1
1.26277843297639e-26	0.390905754948583	0.343	0.248	1.54475685706002e-22	reader	DNAJB14
1.5813348106106e-26	-0.489855	0.491	0.545	1.93444687381994e-22	reader	RPS17
1.59519366971716e-26	0.408301021171276	0.255	0.171	1.951400416165e-22	reader	ATF7IP2
2.01024947814261e-26	0.333641841841083	0.405	0.304	2.45913818661186e-22	reader	PPP4R3A
2.35583968849247e-26	0.290859458109519	0.296	0.203	2.88189869093284e-22	reader	RBM26
2.35963467736476e-26	0.502716635017762	0.277	0.191	2.88654110082031e-22	reader	HBS1L
2.89224696521271e-26	0.27593079790793	0.422	0.317	3.5380857125447e-22	reader	CNOT2
3.47084993724646e-26	0.468492487315338	0.259	0.176	4.24589072823359e-22	reader	RFC1
3.90102388065761e-26	0.382119762409933	0.281	0.193	4.77212251320846e-22	reader	SRSF1
3.97688621665037e-26	0.293873377000472	0.308	0.215	4.8649249088284e-22	reader	ANP32E
4.70608681533041e-26	0.454289178904884	0.349	0.256	5.75695600119369e-22	reader	PRDM2
4.99927614664071e-26	0.294093627493308	0.379	0.275	6.11561451018558e-22	reader	DNAJA2
5.62276869915786e-26	0.27243174499556	0.432	0.322	6.87833294967981e-22	reader	RTF1
5.9005198341769e-26	0.334035756772672	0.417	0.314	7.2181059131486e-22	reader	NEMF
6.56696504636758e-26	-0.279191	0.766	0.818	8.03336834122145e-22	reader	S100A10
7.06424560161801e-26	0.292545065610301	0.387	0.286	8.64169164445932e-22	reader	HELZ
1.06478602894776e-25	-0.668599	0.583	0.599	1.30255274921179e-21	reader	RPL17
1.16050553234492e-25	0.428818565754424	0.268	0.182	1.41964641771754e-21	reader	INTS6
1.17513403815684e-25	0.299470592975538	0.303	0.209	1.43754146887727e-21	reader	NFATC2IP
1.30126643463262e-25	0.315643470842349	0.293	0.203	1.59183922948608e-21	reader	SMC5
1.68331630683418e-25	0.331506994079986	0.329	0.239	2.05920083815025e-21	reader	MZT2A
1.82992788470656e-25	0.294685759673651	0.497	0.39	2.23855078136154e-21	reader	DNAJC7
2.05312171277844e-25	0.259821079230929	0.374	0.275	2.51158379124187e-21	reader	SMARCA5
2.2455337267e-25	0.298236739907725	0.415	0.314	2.74696140787211e-21	reader	STAG2
2.4914640063908e-25	0.332874093409039	0.283	0.194	3.04780791901786e-21	reader	CDK13
2.74466444798972e-25	0.394950982712379	0.308	0.218	3.35754801922582e-21	reader	SCFD1
2.95774186147599e-25	0.324900250351922	0.417	0.319	3.61820561914358e-21	reader	HIPK1
3.95879827767101e-25	0.282113262426961	0.38	0.281	4.84279793307494e-21	reader	PAFAH1B2
4.43484422096347e-25	0.251767326534155	0.549	0.448	5.42514493550462e-21	reader	OSTC
4.54532220166744e-25	0.312936738537267	0.411	0.31	5.56029264929978e-21	reader	RAB14
4.95995629632805e-25	-0.415895	0.536	0.581	6.06751453729811e-21	reader	CFP
5.09802190377423e-25	-0.574518	0.397	0.455	6.23641019488702e-21	reader	AGTRAP
8.00927356228912e-25	0.335536975296787	0.464	0.362	9.79774434874828e-21	reader	RB1CC1
8.19037538513466e-25	0.265102611939496	0.308	0.216	1.00192862086352e-20	reader	PRMT1
1.08206280189851e-24	0.436997734646768	0.289	0.206	1.32368742556245e-20	reader	CCNG1
1.17239294889506e-24	0.372125023060593	0.409	0.311	1.43418829438332e-20	reader	CHD4
1.22774671775589e-24	0.311781026367687	0.434	0.332	1.50190255983078e-20	reader	USP16
1.26632189153595e-24	0.372155978048075	0.306	0.216	1.54909156991593e-20	reader	UBR5
1.64635543210804e-24	0.375019164216151	0.432	0.332	2.01398660009777e-20	reader	BAZ2A
1.69799148225552e-24	0.334974491005181	0.328	0.237	2.07715298024317e-20	reader	MED13
2.0772026819648e-24	0.270878164892886	0.32	0.227	2.54104204084754e-20	reader	DNAJC21
2.09020028942795e-24	0.427811154875049	0.259	0.178	2.55694201405722e-20	reader	YAF2
2.11017805395155e-24	0.324233819551317	0.271	0.186	2.58138081339893e-20	reader	TTC19
2.2441846409332e-24	0.341492056118691	0.389	0.291	2.74531107125359e-20	reader	SENP6
2.27919376650415e-24	0.298528020992145	0.369	0.274	2.78813773456453e-20	reader	RBBP4
2.33929117820141e-24	0.29054463002479	0.509	0.407	2.86165489829379e-20	reader	SRSF4
2.88419223540058e-24	-1.01002	0.347	0.409	3.52823236156554e-20	reader	IFITM3
4.25752763471114e-24	0.271359093514831	0.574	0.467	5.20823355554214e-20	reader	LENG8
4.85241205799966e-24	0.382203022235052	0.251	0.17	5.93595567055098e-20	reader	DDX42
4.88631845971436e-24	0.355533640628098	0.306	0.218	5.97743337176858e-20	reader	CASP8
4.90821592840641e-24	0.272112801766606	0.326	0.235	6.00422054521957e-20	reader	SPN
5.58351940967445e-24	0.31954673378163	0.46	0.357	6.83031929385476e-20	reader	DDX24
5.86517646561722e-24	0.309844236663892	0.433	0.335	7.17487037038954e-20	reader	COPA
6.38264064492878e-24	0.325252513599344	0.356	0.262	7.80788430094138e-20	reader	DAZAP1
7.7509427537864e-24	0.367115072598979	0.298	0.212	9.4817282707069e-20	reader	PTPN7
7.81970932381761e-24	0.311015483144738	0.475	0.371	9.56585041582609e-20	reader	EP300
8.66312024491991e-24	0.337704915539082	0.288	0.202	1.05975949956105e-19	reader	BBX
8.89753161262682e-24	0.391457731169339	0.34	0.249	1.08843504217264e-19	reader	ZC3HAV1
9.37101765114066e-24	0.363214897092877	0.319	0.229	1.14635658926404e-19	reader	ALYREF
9.44733615613216e-24	0.362147499504258	0.283	0.2	1.15569263197965e-19	reader	N4BP2L1
1.05607441906211e-23	0.400306423287758	0.312	0.226	1.29189583683868e-19	reader	GPATCH2L
1.11352704805115e-23	0.491178487506512	0.386	0.3	1.36217763788097e-19	reader	IRF8
1.12951044854184e-23	-0.439519	0.343	0.419	1.38173013170123e-19	reader	SLC11A1
1.24024680476866e-23	0.291019883625015	0.412	0.311	1.5171939162735e-19	reader	PPP1R12A
1.597251275806e-23	0.317707165502115	0.382	0.286	1.95391748569348e-19	reader	TNRC6B
1.72232555656724e-23	0.335764584211506	0.359	0.264	2.1069208533487e-19	reader	UHMK1
2.22803047216735e-23	0.305333768907153	0.35	0.258	2.72554967660231e-19	reader	RPS6KA3
2.75244510016256e-23	0.328446785246297	0.337	0.248	3.36706609102886e-19	reader	ZFR
3.20090612597122e-23	0.399480536058423	0.264	0.183	3.9156684639006e-19	reader	GTPBP4
3.70375549567801e-23	0.317962075762897	0.337	0.247	4.5308040978629e-19	reader	SNRPA1
4.28733934681542e-23	0.423894525282668	0.255	0.177	5.24470222295931e-19	reader	PDLIM1
4.28846081092159e-23	0.325857696449282	0.431	0.337	5.24607411000038e-19	reader	PIK3R1
4.4340729210232e-23	0.297364454531498	0.41	0.313	5.42420140428768e-19	reader	KPNB1
4.49124864696228e-23	0.330021850716295	0.306	0.218	5.49414446982896e-19	reader	DYRK1A
4.92382193693863e-23	0.423316317525993	0.293	0.21	6.02331137545703e-19	reader	UBE2H
4.9988938648131e-23	0.363523228265982	0.275	0.193	6.11514686482586e-19	reader	MBTPS1
5.26877044106192e-23	-0.329793	0.747	0.762	6.44528688055105e-19	reader	GRN
5.42665121792631e-23	0.288207547659439	0.351	0.26	6.63842243488925e-19	reader	CACYBP
5.65881795989529e-23	0.319155729872321	0.328	0.239	6.9224320103399e-19	reader	C16ORF87
5.78007016212149e-23	0.275758637496112	0.45	0.351	7.07075982932321e-19	reader	ILF2
6.15457594287207e-23	0.347175984111223	0.297	0.211	7.52889275091541e-19	reader	USP47
7.82956398152236e-23	0.312553761036984	0.372	0.277	9.5779056185963e-19	reader	SPEN
8.09050726233505e-23	0.261586162166226	0.482	0.382	9.89711753401447e-19	reader	FOXN3
8.30192715348392e-23	0.273689808391098	0.422	0.323	1.01557474868569e-18	reader	BIRC6
8.67211893335549e-23	0.345061268456763	0.311	0.224	1.06086030911738e-18	reader	DNAJC2
9.20336544741861e-23	0.438039644421777	0.318	0.234	1.12584769518272e-18	reader	WDFY1
9.23800096074178e-23	0.402660398244388	0.325	0.238	1.13008465752754e-18	reader	ATP11B
1.24705549119161e-22	0.290078381862844	0.298	0.213	1.52552298237469e-18	reader	SNRNP200
1.36750861148835e-22	0.300655867432227	0.476	0.375	1.6728732844337e-18	reader	WDR26
1.59567590804365e-22	0.345236104187297	0.286	0.203	1.9519903383098e-18	reader	UBE2S
1.98311258678147e-22	0.339236547085754	0.27	0.191	2.42594162740978e-18	reader	TCERG1
2.20549794511945e-22	0.372081231610429	0.269	0.19	2.69798563626463e-18	reader	FAM53C
2.5403122835714e-22	0.290216425872648	0.358	0.264	3.10756401649289e-18	reader	2025-03-06
2.64118743322833e-22	0.354299736065029	0.252	0.175	3.23096458706822e-18	reader	ESYT2
3.36174632979077e-22	0.362025025940318	0.307	0.221	4.11242428523305e-18	reader	BRWD1
3.36844614421834e-22	0.423351029789586	0.276	0.198	4.1206201682223e-18	reader	DYNC1LI2
4.73757167219261e-22	0.345210747497924	0.311	0.226	5.79547142659322e-18	reader	PPM1A
5.27375260163e-22	0.362592362182517	0.39	0.297	6.45138155757398e-18	reader	RANBP2
5.70297608032662e-22	0.328169082297658	0.339	0.251	6.97645063906355e-18	reader	PPTC7
5.88385092882315e-22	-0.555408	0.351	0.42	7.19771484122935e-18	reader	LGALS2
6.59574462274617e-22	0.285894962682794	0.307	0.222	8.06857439700538e-18	reader	PTAR1
6.59827396700333e-22	0.291355453415386	0.26	0.181	8.07166854383518e-18	reader	NAP1L4
8.43841323690857e-22	0.326118403077586	0.332	0.246	1.03227109127103e-17	reader	TPP2
9.24215028911605e-22	0.295533900131053	0.328	0.242	1.13059224486757e-17	reader	CCT3
1.11489834026275e-21	0.273399859171284	0.404	0.309	1.36385513964342e-17	reader	HECTD1
1.13981340460639e-21	0.268524858858695	0.359	0.268	1.39433373785499e-17	reader	PSMD12
1.14396994334524e-21	0.279556343141643	0.334	0.245	1.39941843169423e-17	reader	EPS15
1.21784128859279e-21	0.318009197251188	0.405	0.313	1.48978524833556e-17	reader	MAFG
1.28181816483354e-21	0.463168509115082	0.26	0.185	1.56804816104087e-17	reader	PURB
1.39370160851206e-21	0.316201697567917	0.359	0.27	1.70491517769281e-17	reader	CCNK
1.60595883203692e-21	0.277595907014898	0.538	0.438	1.96456943923077e-17	reader	ANKRD12
1.69376557307348e-21	0.35684253102097	0.252	0.176	2.07198342554078e-17	reader	UBP1
1.70785107963878e-21	0.280880193506593	0.299	0.216	2.08921422572212e-17	reader	DHX15
1.82411584857213e-21	0.279480895791409	0.306	0.221	2.23144091755829e-17	reader	UBA2
2.92461623873131e-21	0.312296584949303	0.46	0.363	3.57768304484001e-17	reader	FNIP1
3.40779157843312e-21	0.307683554970536	0.405	0.313	4.16875143789724e-17	reader	TXNL1
4.31570173079144e-21	0.321078636242376	0.319	0.234	5.27939792727717e-17	reader	AP3B1
4.71732867843377e-21	-0.384451	0.764	0.752	5.77070817232804e-17	reader	FXYD5
5.22890627672121e-21	0.32237303099079	0.298	0.216	6.39652104831305e-17	reader	RBM22
5.59931692998177e-21	0.286045805128395	0.345	0.258	6.8496444004467e-17	reader	IGFBP7
5.60964443356558e-21	0.260792468866522	0.323	0.238	6.86227803558077e-17	reader	NUDT1
5.67505018638407e-21	0.378793630079785	0.736	0.661	6.94228889300363e-17	reader	HMGN2
5.77105561447604e-21	0.280522841149204	0.255	0.178	7.05973233318854e-17	reader	URI1
5.81233398347635e-21	-0.350414	0.737	0.746	7.11022816198662e-17	reader	TIMP1
6.63425136077492e-21	0.289601996501687	0.444	0.348	8.11567968963596e-17	reader	MIER1
7.5474552653154e-21	0.317321300323791	0.378	0.287	9.23280202606033e-17	reader	SNRNP70
8.09413583335379e-21	0.320423716945629	0.296	0.213	9.9015563649417e-17	reader	CDC5L
8.24794896107965e-21	0.303737832058757	0.332	0.247	1.00897159640887e-16	reader	RABGGTB
8.61182875342378e-21	0.309096490240492	0.253	0.177	1.05348501140633e-16	reader	CERS6
9.98582083068799e-21	0.330203910097283	0.291	0.212	1.22156546221806e-16	reader	EIF4G3
1.01860643608857e-20	0.261172115741657	0.397	0.305	1.24606125326715e-16	reader	TERF2IP
1.10989050880877e-20	0.34867822388882	0.277	0.198	1.35772905942576e-16	reader	SIK3
1.17007240685592e-20	0.314825400537957	0.304	0.221	1.43134957530685e-16	reader	DHX36
1.17374470378152e-20	0.317059953390598	0.477	0.384	1.43584189613594e-16	reader	SPAG9
1.176979417073e-20	0.287304712443064	0.421	0.328	1.4397989209054e-16	reader	IST1
1.21986199236269e-20	0.330113246885298	0.418	0.326	1.49225717525728e-16	reader	SERTAD2
1.31478406634677e-20	0.356768639753025	0.291	0.211	1.60837534836201e-16	reader	ARIH1
1.48202949212811e-20	0.274715216439735	0.347	0.261	1.81296667772032e-16	reader	DNAJB11
1.50252180420337e-20	0.26159909396642	0.321	0.236	1.83803492308199e-16	reader	ARPP19
1.50639494789381e-20	0.276977800242684	0.374	0.283	1.84277293975849e-16	reader	CUL3
1.74397399311193e-20	0.341114111591526	0.334	0.249	2.13340338577382e-16	reader	CDK12
1.76494228053956e-20	0.311971412384084	0.297	0.216	2.15905389178405e-16	reader	LUC7L2
1.8917692511926e-20	-0.268257	0.986	0.99	2.31420132498391e-16	reader	TMSB4X
1.90289425468431e-20	0.366855363447191	0.254	0.18	2.32781054175532e-16	reader	SCAF4
1.94537381856173e-20	-0.592203	0.408	0.454	2.37977579224656e-16	reader	C4ORF48
2.22374531156247e-20	0.348402231974284	0.283	0.204	2.72030763963437e-16	reader	EIF3B
2.28386648770458e-20	0.341930917710351	0.378	0.29	2.79385387440901e-16	reader	HIST1H1E
2.29146052850946e-20	0.265792125191483	0.346	0.258	2.80314366452562e-16	reader	ADD1
2.36891354527945e-20	0.264132138953887	0.346	0.259	2.89789193994035e-16	reader	USP34
2.56275642532367e-20	0.333807414971729	0.282	0.204	3.13501993509845e-16	reader	PIK3CG
2.58227862717799e-20	0.275438021048347	0.392	0.299	3.15890144462684e-16	reader	PHF20L1
3.13625918069388e-20	-0.736106	0.24	0.298	3.83658585574282e-16	reader	PSMB10
3.4988288631277e-20	0.303784187995248	0.284	0.206	4.28011734826412e-16	reader	USP48
3.94323967073191e-20	0.29118541370091	0.376	0.288	4.82376508920635e-16	reader	FAR1
4.06541855697977e-20	0.363147243372416	0.265	0.19	4.97322652075335e-16	reader	SLK
4.33822054816675e-20	0.295813081645351	0.377	0.289	5.30694519657238e-16	reader	WBP11
5.14679163903841e-20	-0.544214	0.348	0.404	6.29607021203569e-16	reader	C19ORF38
5.74368776112063e-20	0.284311076632706	0.462	0.366	7.02625323817886e-16	reader	KLF13
6.53828429659056e-20	0.323664550344393	0.398	0.31	7.99828318001924e-16	reader	NRIP1
6.83701389971101e-20	0.281763235025971	0.404	0.315	8.36371910351648e-16	reader	CDC40
8.92492917296006e-20	0.261269739913854	0.292	0.213	1.0917865857282e-15	reader	SECISBP2
9.34782035075603e-20	0.281534955386134	0.281	0.204	1.14351886350799e-15	reader	PXK
1.03020776391646e-19	-0.394118	0.626	0.652	1.26025315759901e-15	reader	LSP1
1.2185010556391e-19	0.517421709188757	0.26	0.189	1.49059234136331e-15	reader	HIST1H4C
1.30141329978279e-19	0.272348079675002	0.426	0.332	1.59201888962428e-15	reader	FBXO7
1.401268312047e-19	0.368410571054225	0.3	0.221	1.7141715261271e-15	reader	PSME4
1.59499876384703e-19	0.299496759977436	0.339	0.255	1.95116198781407e-15	reader	ATP2A2
1.77900608165443e-19	0.288605578544469	0.286	0.208	2.17625813968787e-15	reader	GRSF1
2.35183128765551e-19	0.335916090230045	0.315	0.235	2.87699521418899e-15	reader	ZNF281
2.87225987523223e-19	0.468278729181049	0.307	0.229	3.51363550537158e-15	reader	PLCG2
2.88769278877567e-19	0.297722353856769	0.258	0.185	3.53251458850928e-15	reader	ARHGEF6
3.05496276650784e-19	-0.481736	0.275	0.34	3.73713595226904e-15	reader	TREM1
3.14770501140053e-19	-0.475848	0.39	0.44	3.85058754044627e-15	reader	GRINA
3.57735066655807e-19	0.2788214932624	0.396	0.308	4.37617307040049e-15	reader	TMEM165
3.85046515423541e-19	0.30946091763488	0.259	0.185	4.71027402317618e-15	reader	EPB41
4.25270107210405e-19	-0.417216	0.82	0.83	5.20232922150488e-15	reader	RPL31
4.82034374679806e-19	0.273368220661293	0.285	0.207	5.89672650545806e-15	reader	CSNK2A1
5.01452352422954e-19	0.381337135894652	0.357	0.272	6.13426662718999e-15	reader	NFAT5
9.62062804486258e-19	0.329259619640594	0.276	0.202	1.17689142872804e-14	reader	SPG7
1.01515557735943e-18	0.258811363930716	0.298	0.22	1.2418398177838e-14	reader	PBRM1
1.06222256806187e-18	0.295822718449065	0.44	0.352	1.29941686751009e-14	reader	PPP2R5C
1.12458929119739e-18	0.260764182139525	0.379	0.298	1.37571007992176e-14	reader	PPM1G
1.22454900926711e-18	0.351003497880464	0.263	0.191	1.49799080303646e-14	reader	AGO1
1.63988248308861e-18	0.276886718326827	0.32	0.24	2.00606824156229e-14	reader	TNKS2
1.7643030511451e-18	0.271765920898719	0.313	0.233	2.1582719224658e-14	reader	HHEX
1.93530502791948e-18	0.367337040573734	0.291	0.217	2.3674586406539e-14	reader	WHAMM
1.94474200013318e-18	0.273186386805405	0.307	0.228	2.37900288876292e-14	reader	FBXO11
1.98229165901041e-18	0.270863989049963	0.265	0.193	2.42493738646743e-14	reader	PUM2
2.0464850273988e-18	0.367951800966323	0.252	0.182	2.50346513401695e-14	reader	TXNRD1
2.18998151372245e-18	-0.489716	0.615	0.631	2.67900438573667e-14	reader	STXBP2
2.44113253132753e-18	-0.505224	0.235	0.297	2.98623742557297e-14	reader	LILRB3
2.67446108891686e-18	-0.261303	0.765	0.753	3.27166825007199e-14	reader	GNG5
3.11752785513308e-18	0.260712118237943	0.305	0.23	3.8136718251843e-14	reader	IDH2
3.94111516471857e-18	0.307437695156608	0.271	0.199	4.82116618100022e-14	reader	UBXN7
5.72061846568707e-18	0.318817311251454	0.255	0.184	6.99803256907499e-14	reader	POLK
6.83869121345985e-18	0.266796945475149	0.328	0.251	8.36577096142543e-14	reader	PSMD11
8.44160336031939e-18	-0.349763	0.663	0.653	1.03266133906787e-13	reader	GPSM3
9.80106946251315e-18	0.285756018512094	0.286	0.212	1.19896482734923e-13	reader	UBE2Q2
1.00868989969024e-17	0.31159984378847	0.332	0.254	1.23393035429107e-13	reader	DDX3Y
1.00873398143093e-17	0.261466670611474	0.359	0.278	1.23398427948446e-13	reader	TRIP12
1.02334598296817e-17	0.285073415089704	0.271	0.197	1.25185914096496e-13	reader	RBM6
1.02885339290849e-17	0.285826307989217	0.543	0.459	1.25859635554495e-13	reader	TUBB
1.10817634545477e-17	0.341065300585308	0.273	0.2	1.35563212339482e-13	reader	TFRC
1.53757130751434e-17	0.264039728862027	0.256	0.185	1.88091098048229e-13	reader	PMPCB
1.6122444099992e-17	0.387268414234682	0.281	0.208	1.97225858675202e-13	reader	BTAF1
1.72309249645755e-17	0.37329185124633	0.286	0.214	2.10785905091652e-13	reader	AP1G1
2.04718314545602e-17	0.256460317608549	0.302	0.226	2.50431914183635e-13	reader	GLRX5
2.06949003002026e-17	0.270959750092449	0.392	0.308	2.53160715372379e-13	reader	ELF2
2.29638830116216e-17	0.265037156626469	0.464	0.374	2.80917180881167e-13	reader	ITSN2
2.33601710992448e-17	0.254775511104006	0.795	0.726	2.85764973057062e-13	reader	ZEB2
2.66616809964714e-17	0.26978766692969	0.302	0.227	3.26152343629835e-13	reader	MYLIP
3.1867983361404e-17	0.285226181123847	0.334	0.256	3.89841040460055e-13	reader	UBE3A
3.22293649558608e-17	0.252529488287828	0.408	0.324	3.94261821505045e-13	reader	PNPLA8
3.2986931888059e-17	0.329917994546192	0.312	0.238	4.03529137786626e-13	reader	GPBP1L1
3.74257731355143e-17	0.27850172031313	0.293	0.219	4.57829482766747e-13	reader	EDEM1
4.01304247703001e-17	0.274046106487186	0.27	0.2	4.90915486215081e-13	reader	CUL5
4.41486602125665e-17	0.266018977479022	0.282	0.21	5.40070560380326e-13	reader	NUTM2B-AS1
4.55114885060297e-17	-0.362009	0.269	0.335	5.56742038894261e-13	reader	LRP1
4.56019071066421e-17	-0.522374	0.359	0.415	5.57848129635552e-13	reader	FGL2
4.57140705860422e-17	0.318635519781167	0.269	0.2	5.59220225479055e-13	reader	ARFGEF1
4.78817476175217e-17	0.256882309362159	0.307	0.232	5.85737418605142e-13	reader	COPB1
4.9475241494261e-17	0.319636672479702	0.251	0.183	6.05230629199295e-13	reader	USP33
6.45622989707452e-17	0.283755336048236	0.291	0.218	7.89790603309126e-13	reader	TRIM33
6.53386691982747e-17	-0.361675	0.472	0.52	7.99287940302494e-13	reader	RAB31
6.95368767243103e-17	0.25026710549585	0.275	0.203	8.50644612968487e-13	reader	SOS2
8.37575959386808e-17	-0.394337	0.583	0.598	1.02460667111788e-12	reader	ATP6V0E1
8.92282816265553e-17	0.35060509009978	0.269	0.201	1.09152956913765e-12	reader	RREB1
9.39875758465002e-17	0.314803585474867	0.276	0.206	1.14975001533024e-12	reader	BCAS2
9.52854191777509e-17	-0.275338	0.74	0.732	1.16562653280143e-12	reader	COX5B
1.06695012755613e-16	0.28428927662312	0.373	0.292	1.30520009103941e-12	reader	ATP13A3
1.10664604414823e-16	0.270316272973996	0.426	0.345	1.35376010580653e-12	reader	NR3C1
1.13163130408694e-16	0.298858790311847	0.265	0.196	1.38432457428956e-12	reader	JOSD1
1.14728800686943e-16	0.272139371965145	0.362	0.28	1.40347741880337e-12	reader	TOX4
1.17179478110428e-16	0.357295498637244	0.369	0.29	1.43345655572486e-12	reader	PPP1R15B
1.27158174264603e-16	-0.330182	0.427	0.484	1.55552594577888e-12	reader	UPP1
1.80175957278494e-16	0.257946771640423	0.266	0.197	2.20409248538781e-12	reader	HDAC3
1.82882415758369e-16	-0.619886	0.293	0.342	2.23720059197213e-12	reader	HCK
2.29567842058382e-16	0.275703976456171	0.355	0.277	2.80830341190019e-12	reader	MECP2
2.98025923213857e-16	-0.350271	0.666	0.656	3.64575111867512e-12	reader	HIGD2A
4.17582470759953e-16	0.36328206873069	0.278	0.21	5.1082863648065e-12	reader	USP9X
4.35657499932456e-16	-0.492468	0.52	0.532	5.32939819667373e-12	reader	ZYX
4.48504076594998e-16	-0.544018	0.265	0.321	5.48655036898661e-12	reader	CDA
4.66771386694924e-16	0.298384700839659	0.264	0.197	5.71001437343901e-12	reader	SLC44A1
4.85906811756414e-16	0.27692286723702	0.295	0.225	5.94409802821621e-12	reader	DCTN4
6.03376417987612e-16	-0.309143	0.392	0.446	7.38110372124246e-12	reader	SOD2
6.49681284781732e-16	0.292386428563186	0.529	0.443	7.94755115673493e-12	reader	ANKRD11
1.15704131642796e-15	0.265058053919305	0.362	0.284	1.41540864238633e-11	reader	SUPT5H
1.34356878163609e-15	0.265806578810265	0.254	0.186	1.64358769057542e-11	reader	MDM2
1.50591355481694e-15	0.304349505536675	0.264	0.198	1.84218405160756e-11	reader	BRAF
1.85413563168494e-15	-0.299949	0.663	0.661	2.26816411824018e-11	reader	RHOG
2.58908368241806e-15	0.354132851831243	0.32	0.249	3.16722606870201e-11	reader	ZNF800
2.62100512957016e-15	-0.670518	0.28	0.331	3.20627557500317e-11	reader	IFI6
2.66425795289105e-15	0.341021536382322	0.279	0.213	3.25918675377162e-11	reader	SFSWAP
3.08739394325989e-15	0.258935492951384	0.291	0.221	3.77680901078982e-11	reader	KAT6A
5.07159951733339e-15	-0.36332	0.593	0.611	6.20408768955393e-11	reader	CTSB
5.53543308966661e-15	0.264437961691541	0.415	0.336	6.77149529858917e-11	reader	SBDS
7.3943578291388e-15	0.332883032012057	0.259	0.195	9.0455179323855e-11	reader	ITCH
8.62458819233186e-15	-0.29573	0.601	0.616	1.05504587356796e-10	reader	ARRB2
9.41960018283919e-15	-0.59884	0.405	0.434	1.15229969036672e-10	reader	MIF
1.08467952086445e-14	0.251755076889012	0.327	0.254	1.32688845787348e-10	reader	STX16
1.3928942451972e-14	0.261878478264309	0.252	0.19	1.70392753014973e-10	reader	PSPC1
3.00212598190142e-14	-0.569654	0.55	0.555	3.67250071366e-10	reader	PPDPF
3.01909486721579e-14	-0.349103	0.629	0.626	3.69325875106508e-10	reader	PYCARD
4.18098908879403e-14	0.284527415442724	0.252	0.19	5.11460395232173e-10	reader	RLIM
4.43394386531739e-14	0.314495684474779	0.264	0.202	5.42404353044277e-10	reader	ELMSAN1
4.90930528028317e-14	-0.420728	0.485	0.519	6.0055531493704e-10	reader	PLAUR
5.76672884937032e-14	-0.354216	0.598	0.604	7.05443940143472e-10	reader	LIMD2
7.01164082995057e-14	-0.312415	0.348	0.405	8.57734022727854e-10	reader	ZFP36L1
8.24593583629538e-14	0.272689184757247	0.266	0.203	1.00872533085401e-09	reader	DCP1A
8.55362248264684e-14	-0.374891	0.456	0.5	1.04636463830219e-09	reader	TNFRSF1B
8.96513883481355e-14	-0.322279	0.566	0.573	1.09670543366274e-09	reader	CSTB
1.1988583133993e-13	-0.433788	0.362	0.413	1.46656337478136e-09	reader	IFI30
1.43854297195305e-13	0.280188377041238	0.268	0.206	1.75976961759017e-09	reader	RLF
1.49821053676036e-13	0.258179244279435	0.335	0.267	1.83276094961895e-09	reader	CORO1C
1.57643095671537e-13	-0.251549	0.624	0.654	1.92844798934991e-09	reader	CEBPB
1.60983643566479e-13	0.265296837377194	0.292	0.226	1.96931291174873e-09	reader	WDR82
1.72887841412429e-13	0.293410116912869	0.295	0.231	2.11493696399824e-09	reader	MLXIP
1.94804658994115e-13	-0.346864	0.392	0.44	2.38304539347501e-09	reader	STX11
2.08088330422127e-13	-0.295559	0.197	0.251	2.54554454605388e-09	reader	CD300E
2.97729700584026e-13	-0.262169	0.712	0.703	3.64212742724439e-09	reader	LAMTOR4
3.68022930899171e-13	0.324210440061694	0.274	0.215	4.50202451368955e-09	reader	LPP
4.61735468853022e-13	-0.265427	0.654	0.696	5.64840999047902e-09	reader	CSTA
5.38555848805292e-13	-0.380598	0.531	0.568	6.58815369843513e-09	reader	MNDA
5.6303228832777e-13	0.257025206116501	0.299	0.233	6.88757398311361e-09	reader	PSMD2
5.6791538098858e-13	0.314630935239412	0.269	0.208	6.94730885563329e-09	reader	RAP2C
9.46293321655823e-13	-0.564624	0.264	0.308	1.15760062038157e-08	reader	LY96
9.92037108929112e-13	-0.263216	0.721	0.713	1.21355899535298e-08	reader	TPI1
1.02666382545759e-12	-0.504255	0.287	0.331	1.25591785768227e-08	reader	LRRC25
1.36104225121715e-12	-0.399136	0.505	0.537	1.66496298591394e-08	reader	CD52
1.45163707694732e-12	0.284455061562687	0.254	0.196	1.77578763622965e-08	reader	GMFB
2.0334967208567e-12	-0.501912	0.266	0.311	2.487576538624e-08	reader	FCGR2A
2.24384703182513e-12	-0.281243	0.61	0.625	2.74489807403168e-08	reader	FCGRT
3.095767090762e-12	-0.560626	0.275	0.317	3.78705188212916e-08	reader	CDKN1A
3.42388880104216e-12	0.262987415362177	0.251	0.195	4.18844317031487e-08	reader	AKR7A2
7.37643041828256e-12	-0.426109	0.435	0.463	9.02358733068506e-08	reader	BLVRB
8.12411044672118e-12	0.285216048048771	0.281	0.221	9.93822430947402e-08	reader	FBXW7
1.25512200702531e-11	0.303566579440616	0.33	0.267	1.53539075119406e-07	reader	CPEB4
1.44464726926116e-11	-0.357361	0.436	0.469	1.76723700448718e-07	reader	CTSH
1.80111532278796e-11	0.262287979454878	0.417	0.346	2.20330437436652e-07	reader	PHACTR1
2.01459407824329e-11	-0.363927	0.502	0.521	2.46445293591502e-07	reader	TNFSF13B
3.6317989916321e-11	0.253674206307894	0.283	0.225	4.44277970646355e-07	reader	SCARB2
6.20608393837272e-11	-0.516927	0.222	0.263	7.59190248181135e-07	reader	BLVRA
6.52955700037214e-11	0.271299450424817	0.398	0.33	7.98760707855524e-07	reader	ANKRD13D
1.07891764019797e-10	-0.297245	0.517	0.549	1.31983994925418e-06	reader	CSF3R
2.02668664118406e-10	0.411233105116663	0.398	0.326	2.47924576816046e-06	reader	HBB
2.16717133449265e-10	-0.518576	0.216	0.256	2.65110069348486e-06	reader	SHISA5
2.21769167572412e-10	-0.574666	0.217	0.255	2.71290222691332e-06	reader	SULT1A1
2.44663321906103e-10	-0.38398	0.447	0.471	2.99296641687736e-06	reader	MGAT1
2.72366346543637e-10	-0.252874	0.694	0.678	3.33185751726831e-06	reader	COX6A1
3.08544614889872e-10	-0.452997	0.431	0.449	3.7744262739478e-06	reader	CHCHD10
3.51946076908026e-10	-0.283947	0.648	0.638	4.30535635881588e-06	reader	PRELID1
4.00763570000261e-10	0.283655643183409	0.338	0.283	4.90254075181319e-06	reader	DDIT4
6.11975286125157e-10	-0.297639	0.292	0.336	7.48629367516904e-06	reader	ACSL1
6.41948185058874e-10	-0.274084	0.482	0.509	7.8529521478252e-06	reader	TCIRG1
8.64439209726949e-10	-0.364669	0.549	0.559	1.05746848525898e-05	reader	POLR2L
9.32868307395305e-10	-0.400572	0.492	0.499	1.14117780043668e-05	reader	TMEM219
1.16646403633885e-09	-0.436819	0.329	0.361	1.42693545565332e-05	reader	SYNGR2
1.71283100487409e-09	-0.36003	0.517	0.528	2.09530616826247e-05	reader	C4ORF3
1.84675806025784e-09	0.252062064064765	0.637	0.574	2.25913913511342e-05	reader	JUN
2.42450953555994e-09	-0.393862	0.373	0.402	2.96590251485048e-05	reader	GLIPR2
5.746517129404e-09	-0.29947	0.608	0.61	7.02971440439991e-05	reader	NDUFA1
6.48754287253889e-09	-0.545635	0.271	0.303	7.93621119597682e-05	reader	RAB10
7.26580433541824e-09	-0.736385	0.215	0.254	8.88825844351713e-05	reader	RETN
8.09749399042841e-09	-0.394128	0.24	0.28	9.90566439849107e-05	reader	MTSS1
8.85882864944301e-09	-0.399657	0.308	0.343	0.000108370050868636	reader	IGSF6
9.4737382740727e-09	-0.25027	0.652	0.638	0.000115892240306731	reader	PRR13
1.10190440920201e-08	-0.323836	0.429	0.453	0.000134795966377682	reader	THEMIS2
1.25630079202921e-08	-0.259358	0.67	0.654	0.000153683275888933	reader	GUK1
1.42875085668167e-08	-0.563397	0.283	0.311	0.000174779092297868	reader	UBE2L6
1.5198708056587e-08	-0.311643	0.559	0.558	0.000185925795656229	reader	UQCR10
1.56837280294506e-08	-0.36333	0.536	0.544	0.000191859044984269	reader	NDUFB9
1.67202506789801e-08	-0.450643	0.274	0.309	0.000204538826555964	reader	SGK1
1.68943772734141e-08	-0.260568	0.371	0.406	0.000206668917185675	reader	UBE2D1
2.20274752001515e-08	-0.389398	0.455	0.463	0.000269462104123454	reader	TRAPPC1
2.67487664369043e-08	-0.302434	0.646	0.638	0.00032721765982265	reader	UBL5
3.13084558452305e-08	-0.299801	0.577	0.571	0.000382996340354704	reader	LAMTOR1
6.86508947366688e-08	-0.372707	0.229	0.264	0.000839806395313669	reader	SLC31A2
8.02078156643344e-08	-0.398847	0.28	0.312	0.000981182209021802	reader	HLA-F
9.10342351063039e-08	-0.323504	0.566	0.562	0.00111362179805542	reader	NOP10
1.08284693918935e-07	-0.402334	0.374	0.396	0.00132464666071034	reader	WARS
1.23434996838595e-07	-0.490441	0.242	0.271	0.00150998031632654	reader	LILRA2
1.43579067346386e-07	-0.372016	0.26	0.293	0.00175640273084834	reader	RARA
1.77188019676174e-07	-0.464756	0.221	0.254	0.00216754104469864	reader	PTAFR
2.64820639008264e-07	-0.252537	0.66	0.643	0.00323955087698809	reader	PSME1
3.22028192431728e-07	-0.293227	0.404	0.428	0.00393937087801732	reader	MPEG1
3.907265889278e-07	-0.260636	0.487	0.498	0.00477975836235377	reader	GLUL
6.3725552019275e-07	-0.377752	0.414	0.426	0.00779554677851791	reader	ARF5
6.69228273217991e-07	-0.536261	0.319	0.339	0.00818666946627568	reader	ROMO1
1.33048993670967e-06	-0.352728	0.434	0.446	0.0162758833957694	reader	RGS19
1.33647360169415e-06	-0.449638	0.325	0.347	0.0163490815695246	reader	ISG15
1.75050636874565e-06	-0.417872	0.435	0.44	0.0214139444088656	reader	GLRX
1.75303196877159e-06	-0.546835	0.316	0.34	0.0214448400739829	reader	GCA
1.96957392584055e-06	-0.252951	0.599	0.593	0.0240937978348075	reader	SDCBP
2.42987827371479e-06	-0.309302	0.434	0.447	0.0297247009223531	reader	SMAP2
2.50813818217412e-06	-0.285121	0.514	0.525	0.030682054382536	reader	NCF2
3.04053401235746e-06	-0.296351	0.901	0.891	0.0371948525731688	reader	CD74
3.59368382592873e-06	-0.447371	0.284	0.306	0.0439615342425862	reader	MIEN1
4.00066787525331e-06	-0.389662	0.262	0.287	0.0489401701179737	reader	TBXAS1
4.7226204187656e-06	-0.37157	0.306	0.329	0.0577718155827595	reader	DOK2
5.89400704491074e-06	-0.28564	0.752	0.743	0.0721013881803931	reader	RPL36A
8.67891039535762e-06	-0.32914	0.492	0.489	0.10616911086641	reader	HSBP1
8.88755094059401e-06	-0.260208	0.355	0.381	0.108721410656286	reader	RGS2
9.21493294108433e-06	-0.320652	0.534	0.526	0.112726274668285	reader	NDUFB2
2.14572944091524e-05	-0.32519	0.396	0.411	0.262487082507161	reader	CD36
3.05667442781874e-05	-0.428701	0.272	0.292	0.373922982755066	reader	BST1
3.29852750547547e-05	-0.340306	0.229	0.252	0.403508869744815	reader	GBP2
3.59918268508116e-05	-0.41912	0.407	0.41	0.440288017865978	reader	PSMB9
4.43095471847284e-05	-0.292516	0.378	0.391	0.542038690710782	reader	ZNF385A
5.22118909099742e-05	-0.433515	0.296	0.312	0.638708061501714	reader	TXNDC17
5.66044153817345e-05	-0.407606	0.344	0.356	0.692441813364758	reader	MS4A7
5.78082893944427e-05	-0.31471	0.266	0.29	0.707168804162218	reader	NLRP3
0.000123051602061917	-0.31208	0.357	0.376	1	reader	CPVL
0.000146668228345364	-0.294345	0.286	0.306	1	reader	AOAH
0.000157623561337515	-0.415477	0.37	0.377	1	reader	ATOX1
0.000172723381150309	-0.453255	0.264	0.278	1	reader	TMEM179B
0.000180552798975815	-0.346254	0.403	0.408	1	reader	ANAPC11
0.000260096327476085	-0.346406	0.233	0.254	1	reader	BCL3
0.00031997151936475	-0.304382	0.456	0.455	1	reader	PGD
0.000326336337243377	-0.272807	0.297	0.316	1	reader	HOTAIRM1
0.000332498518453493	-0.259924	0.299	0.32	1	reader	CD93
0.000341270369301283	-0.261627	0.417	0.423	1	reader	CTSA
0.000346358861058795	-0.433287	0.297	0.31	1	reader	EIF4EBP1
0.000363518067930827	-0.321445	0.362	0.368	1	reader	STX10
0.000365092750886399	-0.257505	0.513	0.505	1	reader	CALM3
0.000383914415298882	-0.322653	0.262	0.281	1	reader	CD4
0.000417825871836911	-0.384266	0.353	0.36	1	reader	BIN2
0.000573230891063004	-0.315297	0.309	0.323	1	reader	CPPED1
0.000584476634540989	-0.335812	0.301	0.314	1	reader	EIF4E2
0.000663250915199465	-0.273556	0.465	0.467	1	reader	LITAF
0.000681652760408987	-0.329423	0.546	0.525	1	reader	PSME2
0.000763339741260423	-0.290785	0.553	0.542	1	reader	UQCRQ
0.000917590728568066	-0.286398	0.329	0.341	1	reader	SRA1
0.000996599774631528	-0.33144	0.257	0.273	1	reader	TNFRSF14
0.00120449805610474	-0.298446	0.306	0.32	1	reader	CD86
0.00194671384576501	-0.370898	0.291	0.302	1	reader	COX17
0.00230963719163467	-0.274527	0.351	0.357	1	reader	NAPA
0.00236495904046411	-0.283887	0.28	0.298	1	reader	GNS
0.003091500774499	-0.260346	0.408	0.407	1	reader	CASP1
0.00315388879669784	-0.275902	0.365	0.375	1	reader	RGCC
0.00326332122878707	-0.362511	0.25	0.26	1	reader	NAAA
0.00371906549045678	-0.361646	0.242	0.254	1	reader	NAGK
0.00627388982199451	-0.404391	0.371	0.371	1	reader	NDUFA3
0.00648601412839669	-0.337441	0.399	0.393	1	reader	CRTAP
0.00797178849143881	-0.317722	0.285	0.293	1	reader	GLTP
0.00907056899670205	-0.320409	0.284	0.291	1	reader	NR1H2
0.00953003014590049	-0.272531	0.38	0.379	1	reader	NDUFA6
0	3.46291798240228	0.884	0.223	0	eraser	ALKBH5
6.87167803091541e-44	2.4027344051582	0.289	0.095	8.40612373521882e-40	eraser	INSIG2
9.24217205864347e-28	2.19858178252357	0.259	0.102	1.13059490793386e-23	eraser	HIST3H2A
5.01740033131454e-27	1.96367618818411	0.308	0.14	6.13778582529708e-23	eraser	HK2
8.91565973409929e-26	1.70728712675875	0.377	0.198	1.09065265527237e-21	eraser	VEGFA
3.13757175007391e-24	1.48221783373149	0.296	0.132	3.83819152186542e-20	eraser	DHRS3
1.45148702415816e-22	-0.64761	0.579	0.803	1.77560407665267e-18	eraser	ARHGDIB
1.71945099792028e-22	1.8005979044351	0.299	0.143	2.10340440575588e-18	eraser	ADM
9.19389628016764e-22	-0.586041	0.588	0.8	1.12468933195291e-17	eraser	GMFG
3.96626847211182e-21	-0.488247	0.85	0.918	4.85193622193439e-17	eraser	CYBA
1.15387615411243e-19	1.6272670016194	0.331	0.183	1.41153669932574e-15	eraser	ZCCHC2
1.3169084191978e-19	-0.457365	0.829	0.896	1.61097406920467e-15	eraser	ARPC3
1.61343744972247e-19	1.66371548442418	0.512	0.367	1.9737180322455e-15	eraser	CXCL8
2.15995481411363e-19	1.69884607322679	0.264	0.128	2.6422727241052e-15	eraser	SEC24A
2.21282400164761e-19	-0.610431	0.481	0.707	2.70694760121552e-15	eraser	ARPC1B
1.42108420980856e-18	-0.683042	0.447	0.677	1.73841231385881e-14	eraser	TALDO1
1.43828082048325e-18	1.67569225028298	0.412	0.276	1.75944892769716e-14	eraser	ERO1A
2.97971553433391e-18	-1.27946	0.13	0.34	3.64508601315068e-14	eraser	HIST1H1E
5.11043328417361e-18	-0.409558	0.986	0.989	6.25159303652957e-14	eraser	ACTB
5.76556171078424e-18	-0.925463	0.234	0.468	7.05301164080236e-14	eraser	TRAPPC1
6.28024919412312e-18	-0.326016	0.771	0.89	7.68262883917081e-14	eraser	CST3
2.86121360713328e-17	1.89084163985147	0.336	0.198	3.50012260560614e-13	eraser	SLC5A3
1.02802243540214e-16	-0.487117	0.438	0.665	1.25757984522743e-12	eraser	CALM2
2.01651307214892e-16	1.61637401727542	0.308	0.176	2.46680044115977e-12	eraser	PDK1
2.04099713326393e-16	1.26164719197357	0.495	0.35	2.49675179312177e-12	eraser	IER3
3.36527588065376e-16	-0.592097	0.299	0.539	4.11674198480374e-12	eraser	EID1
3.75334246029262e-16	-0.495674	0.438	0.669	4.59146383167596e-12	eraser	DBI
6.02838367133735e-16	-0.594722	0.326	0.561	7.37452174514698e-12	eraser	MS4A6A
6.37123458102196e-16	0.987950907692969	0.505	0.363	7.79393126296416e-12	eraser	CSRNP1
7.39536493647306e-16	1.30897892757837	0.315	0.177	9.04674992678749e-12	eraser	CERK
1.69424127183703e-15	-0.439121	0.752	0.86	2.07256534783824e-11	eraser	HNRNPA2B1
1.94407084633207e-15	0.523075804752922	0.9	0.906	2.37818186631803e-11	eraser	LAPTM5
2.00007877310742e-15	-0.4949	0.572	0.758	2.44669636314231e-11	eraser	CORO1A
3.04589640269093e-15	1.29434145190691	0.271	0.143	3.72604506941181e-11	eraser	DOT1L
3.17131860000159e-15	-0.410665	0.479	0.698	3.87947404338195e-11	eraser	VAMP8
3.18329592825695e-15	-0.477125	0.572	0.761	3.89412590903672e-11	eraser	CALM1
4.70358652908789e-15	-0.49287	0.72	0.841	5.75389740103322e-11	eraser	GSTP1
4.76485168771088e-15	1.16134222056659	0.282	0.154	5.82884306957672e-11	eraser	RALGDS
5.28795575661367e-15	0.387275764983029	0.984	0.973	6.4687562770655e-11	eraser	EIF1
5.65516281634783e-15	1.06859825765311	0.426	0.282	6.9179606732383e-11	eraser	HECA
5.77883542992059e-15	-0.730328	0.227	0.446	7.06924938142186e-11	eraser	NDUFA12
7.01735992055568e-15	-0.77189	0.25	0.464	8.58433639081577e-11	eraser	UCP2
8.02626950643681e-15	-0.578739	0.854	0.881	9.81853548722414e-11	eraser	LYZ
8.7001415504056e-15	-0.589738	0.384	0.596	1.06428831586112e-10	eraser	PSMB3
1.06762659677968e-14	-0.615198	0.394	0.634	1.30602761584058e-10	eraser	H1FX
1.50241057788771e-14	-0.500029	0.468	0.674	1.83789885993004e-10	eraser	AHNAK
1.65893842739236e-14	-0.676282	0.528	0.68	2.02937937822907e-10	eraser	ANXA2
1.85610584572489e-14	-0.428442	0.898	0.936	2.27057428107526e-10	eraser	ACTG1
2.40766380450513e-14	1.53884809421201	0.366	0.242	2.94529513205112e-10	eraser	NGLY1
2.61684119170088e-14	-0.344874	0.891	0.946	3.20118182980769e-10	eraser	SERF2
4.22310074687047e-14	-0.402245	0.581	0.801	5.16611914364664e-10	eraser	AIF1
4.23592936551695e-14	1.17841284707394	0.47	0.356	5.18181239283688e-10	eraser	CPD
4.87434026019797e-14	-0.66659	0.22	0.425	5.96278044030018e-10	eraser	LAMTOR2
4.9496904351657e-14	1.34210278759675	0.435	0.318	6.0549563093382e-10	eraser	PIK3AP1
5.77762203289685e-14	-0.48077	0.403	0.636	7.06776503284271e-10	eraser	PYCARD
8.37470301619613e-14	-0.685521	0.373	0.567	1.02447741997127e-09	eraser	CTSZ
9.19829409391312e-14	1.06091905575028	0.468	0.351	1.12522731650839e-09	eraser	SURF4
1.03956828506909e-13	-0.572873	0.53	0.708	1.27170388312502e-09	eraser	HSP90AB1
1.09062394854601e-13	-0.747447	0.255	0.455	1.33416027625634e-09	eraser	PSMB6
1.18856962569286e-13	1.36749198845496	0.34	0.217	1.45397722311007e-09	eraser	RYBP
1.35737581072739e-13	-0.740516	0.181	0.372	1.66047782926281e-09	eraser	NDUFAB1
1.44900732667296e-13	1.23388982303037	0.391	0.271	1.77257066271903e-09	eraser	DAP
1.52473444069757e-13	-0.495143	0.56	0.726	1.86520764130534e-09	eraser	SUMO2
1.64477114538921e-13	-0.945913	0.273	0.449	2.01204854215462e-09	eraser	CCT8
1.68059092790489e-13	1.5725130102205	0.352	0.236	2.05586688210605e-09	eraser	NDRG1
2.20019780704408e-13	1.29060987759972	0.326	0.203	2.69150197735703e-09	eraser	ATG4B
2.36671810226884e-13	-0.379235	0.731	0.861	2.89520625450547e-09	eraser	TPM3
2.42701368616104e-13	0.272510778818319	0.977	0.98	2.96896584228081e-09	eraser	RPL34
2.91403456121417e-13	1.35712828200591	0.264	0.147	3.5647384787333e-09	eraser	ENG
3.52087159224145e-13	-0.553934	0.514	0.705	4.30708221878896e-09	eraser	HMGN2
3.97068058805946e-13	1.5207934697651	0.537	0.447	4.85733356337314e-09	eraser	PLIN2
4.56658890302353e-13	0.901296388148292	0.551	0.458	5.58630820506869e-09	eraser	JARID2
4.65843494919915e-13	1.3630760621612	0.333	0.216	5.69866347335532e-09	eraser	TRIM25
6.12382341416596e-13	0.301295676012769	0.977	0.975	7.49127318254922e-09	eraser	RPS27
6.68449003432898e-13	-0.372127	0.907	0.934	8.17713665899464e-09	eraser	S100A4
7.75513005954811e-13	-0.293867	0.817	0.899	9.4868506018452e-09	eraser	CD74
9.17180803706241e-13	1.26069875499973	0.25	0.138	1.12198727717384e-08	eraser	SEC24D
9.21148506418029e-13	-0.944119	0.146	0.319	1.12684096790117e-08	eraser	FIBP
9.46096433608e-13	-0.811468	0.125	0.297	1.15735976723267e-08	eraser	OLA1
1.09510163858669e-12	-0.271525	0.975	0.982	1.3396378344831e-08	eraser	TMSB10
1.13890570772934e-12	0.850318231430947	0.553	0.453	1.3932233522653e-08	eraser	UPP1
1.19158553052404e-12	-0.649177	0.171	0.359	1.45766657949005e-08	eraser	SSB
1.54982720112429e-12	-0.511412	0.435	0.639	1.89590361513534e-08	eraser	AP2S1
1.64964696351965e-12	1.01704690247948	0.562	0.494	2.01801313047359e-08	eraser	MAP3K2
1.71850249122183e-12	-0.451719	0.525	0.705	2.10224409751167e-08	eraser	TXN
2.18246940115465e-12	-0.349675	0.461	0.667	2.66981481843249e-08	eraser	SH3BGRL
2.22388580234308e-12	-0.4776	0.352	0.566	2.72047950200629e-08	eraser	UQCR10
2.28841016062681e-12	-0.714485	0.606	0.728	2.79941214949477e-08	eraser	S100A9
2.68420173877007e-12	-0.365814	0.729	0.836	3.28358398703742e-08	eraser	SRP14
2.97425334857355e-12	1.28009006306094	0.37	0.256	3.63840412131002e-08	eraser	INSIG1
3.0338258114227e-12	-0.511179	0.47	0.653	3.71127911511339e-08	eraser	ANP32B
3.07859051898699e-12	0.938700519355771	0.639	0.614	3.76603978187678e-08	eraser	BZW1
3.30447498807438e-12	1.04119416191057	0.634	0.607	4.04236425291139e-08	eraser	SEC61G
3.60316913765968e-12	-0.393386	0.535	0.705	4.40775680609909e-08	eraser	NDUFA4
4.41859376735734e-12	-0.364779	0.618	0.774	5.40526575560824e-08	eraser	HLA-DRB1
4.66247365092384e-12	-0.605527	0.188	0.37	5.70360401717513e-08	eraser	TMEM14C
4.95443993431557e-12	1.36691063892031	0.384	0.275	6.06076637164823e-08	eraser	GPI
5.59003046815475e-12	-0.863341	0.238	0.412	6.8382842716937e-08	eraser	C1QBP
5.78609053945815e-12	1.18003880282306	0.269	0.157	7.07812455691915e-08	eraser	GNA12
5.798277522173e-12	-0.755762	0.278	0.456	7.09303289287423e-08	eraser	RGS10
6.18743760985697e-12	1.31564027758815	0.396	0.292	7.56909242813803e-08	eraser	ARFGAP3
7.34802157329954e-12	0.994571314515651	0.285	0.166	8.98883479061733e-08	eraser	BIN1
7.47655516308439e-12	-0.816531	0.181	0.351	9.14606993100113e-08	eraser	SRI
7.56935065622921e-12	1.04021124507152	0.532	0.457	9.25958665776519e-08	eraser	MGAT1
7.60769732393864e-12	1.71854548049918	0.648	0.662	9.30649613637414e-08	eraser	LDHA
7.79944119864232e-12	-0.389472	0.562	0.738	9.54105641829915e-08	eraser	ITGB2
9.55811226646132e-12	-0.36394	0.694	0.8	1.16924387355621e-07	eraser	MYL12A
9.78606333288871e-12	-0.537357	0.206	0.395	1.19712912751228e-07	eraser	GSN
9.91611481322943e-12	0.847310355287227	0.519	0.412	1.21303832510236e-07	eraser	ZBTB43
1.0054097142321e-11	0.596855391993901	0.812	0.795	1.22991770342013e-07	eraser	BTG1
1.18677688809059e-11	-0.535662	0.324	0.518	1.45178416720122e-07	eraser	PLAC8
1.23983476137665e-11	-0.468866	0.215	0.409	1.51668986359206e-07	eraser	PPT1
1.41671005536922e-11	-0.904034	0.171	0.337	1.73306141073316e-07	eraser	IQGAP2
1.47292351733097e-11	-0.582626	0.238	0.418	1.80182733875098e-07	eraser	SCP2
1.56335910446007e-11	-0.722255	0.106	0.261	1.91245719248601e-07	eraser	NAAA
1.80837653986049e-11	0.592112024750999	0.912	0.906	2.21218702121133e-07	eraser	SAT1
1.91106471248143e-11	-0.538478	0.343	0.536	2.33780546277853e-07	eraser	PRDX5
2.16705590125568e-11	-0.479037	0.579	0.726	2.65095948400608e-07	eraser	HLA-DPA1
2.2049355216615e-11	-0.974848	0.127	0.278	2.69729762364851e-07	eraser	ADI1
2.27447989366747e-11	-0.648717	0.204	0.373	2.78237125392341e-07	eraser	CCT6A
2.32207048688171e-11	0.946620037974785	0.59	0.529	2.8405888266024e-07	eraser	SLC38A2
2.61932274362862e-11	-0.899335	0.134	0.29	3.20421751228089e-07	eraser	CCT3
2.81994031326592e-11	-0.526567	0.373	0.566	3.4496329852182e-07	eraser	GSTK1
3.19158173884917e-11	0.622593590819937	0.697	0.649	3.90426194113419e-07	eraser	NAMPT
3.7925645865143e-11	-0.695917	0.264	0.443	4.63944425868294e-07	eraser	CCDC85B
4.05226178464837e-11	-0.892047	0.132	0.288	4.95713184116035e-07	eraser	NDUFB3
4.12320259217127e-11	1.03994096404084	0.556	0.502	5.04391373100311e-07	eraser	TRAM1
4.15925194352088e-11	-0.422969	0.431	0.608	5.08801290250909e-07	eraser	CEBPD
4.2661329917557e-11	1.07232034724884	0.4	0.295	5.21876048881474e-07	eraser	STK24
4.36792614574501e-11	-0.53243	0.481	0.641	5.34328405408987e-07	eraser	TUBA1B
5.21279437301594e-11	-0.357846	0.218	0.396	6.37681135651041e-07	eraser	HLA-DMB
5.23133400083662e-11	-0.534998	0.331	0.509	6.39949088322344e-07	eraser	TLN1
5.85873935086672e-11	0.834653109489301	0.685	0.705	7.16699584791526e-07	eraser	PKM
6.41243409571917e-11	-0.416343	0.266	0.454	7.84433062929326e-07	eraser	HLA-DRB5
6.63852627556788e-11	1.29682325787745	0.282	0.175	8.12090919290219e-07	eraser	FNIP2
6.86521864653078e-11	-0.801391	0.157	0.318	8.3982219703011e-07	eraser	ADD3
6.96365379424177e-11	-0.442317	0.25	0.419	8.51863768649596e-07	eraser	PPA1
7.78505489565254e-11	0.781530601374479	0.558	0.476	9.52345765385175e-07	eraser	SLC2A3
8.2677434540328e-11	1.35839420114792	0.262	0.159	1.01139305673183e-06	eraser	P4HA1
8.45992545502202e-11	1.16330964155161	0.394	0.288	1.03490268091284e-06	eraser	DDX3Y
8.75392367551026e-11	-0.310848	0.808	0.886	1.07086748322517e-06	eraser	YBX1
8.79732387596307e-11	-0.295592	0.894	0.928	1.07617662974656e-06	eraser	OAZ1
9.92134765741967e-11	-0.510858	0.157	0.318	1.21367845893215e-06	eraser	NME3
1.02247456529243e-10	-0.988726	0.132	0.281	1.25079313572223e-06	eraser	NAIP
1.04309187031502e-10	1.15048354578144	0.266	0.162	1.27601428495636e-06	eraser	FEM1C
1.09603897295978e-10	-0.66647	0.183	0.348	1.3407844756217e-06	eraser	TXN2
1.1354608763576e-10	-0.401586	0.222	0.402	1.38900929004825e-06	eraser	CAT
1.14779095534824e-10	-0.504537	0.273	0.453	1.4040926756775e-06	eraser	CHMP2A
[truncated: 770 more rows]
