# Supplementary material for: m6A demethylase–driven reprogramming of leukemia-associated macrophages predicts improved outcomes in acute myeloid leukemia
Source: Front Immunol. 2026 Feb 3;17:1739959. doi: 10.3389/fimmu.2026.1739959 (PMC12909554; doi:10.3389/fimmu.2026.1739959)
Supplement: Supplementary file 6 [file Table6.xlsx]

## Sheet: Supplementary_Table_m6A_metrics
Table S6 specificity, PPV, and NPV
GSE106291
Time Point	Best Cut-off	Sensitivity	Specificity	PPV	NPV
1-year	2.5	0.647059	0.6	0.454545	0.767442
3-year	2.5	0.536765	0.578947	0.603306	0.511628
5-year	2.5	0.526667	0.58	0.652893	0.449612
GSE146173
Time Point	Best Cut-off	Sensitivity	Specificity	PPV	NPV
1-year	2.5	0.494505	0.735484	0.523256	0.7125
3-year	2.5	0.417266	0.738318	0.674419	0.49375
5-year	2.5	0.375	0.705128	0.732558	0.34375
